# Supplementary material for: Predictive metabolomics of multiple Atacama plant species unveils a core set of generic metabolites for extreme climate resilience
Source: New Phytol. 2022 Apr 5;234(5):1614–28. doi: 10.1111/nph.18095 (PMC9324839; doi:10.1111/nph.18095)
Supplement: Supplementary file 2 — Table S1 (a) Sample data from Atacama plants. (b) Sample data from agronomic and ornamental plants. Table S2 Metabolic dataset. Table S3 Pathway analysis. Table S4 Annotation table of markers. Table S5 Markers in control plant. Intensity of the best metabolic markers in agronomic and ornamental plants. The detection limits were fixed to 25 000 or 10 000. Table S6 Markers threshold 100. Intensity of the metabolic markers that could not be observed with a 10k noise threshold. Those markers were manually checked on one sample of each nonextreme species and one Atacama species with a threshold of 100. Table S7 O2PLS model. Please note: Wiley Blackwell are not responsible for the content or functionality of any Supporting Information supplied by the authors. Any queries (other than missing material) should be directed to the New Phytologist Central Office. [file NPH-234-1614-s001.xlsx]

## Sheet: Supplemental tables
New Phytologist Supporting Information. Predictive metabolomics of multiple Atacama plant species unveils a core set of generic metabolites for extreme climate resilience. Thomas Dussarrat, Sylvain Prigent, Claudio Latorre, Stéphane Bernillon, Amélie Flandin, Francisca P. Díaz, Cédric Cassan, Pierre Van Delft, Daniel Jacob, Kranthi Varala, Jérôme Joubes, Yves Gibon, Dominique Rolin, Rodrigo A. Gu…

## Sheet: S1a_Sample data
Table S1a_Sample data from Atacama plants
Sample	SampleID	Species	Family	Year	Life form	Lifespan	Endemism	Carbon fixation system	Elevation (m.a.s.l)	Ecosytem	Sites	CEext	CEsusp	Mn	Cu	Mo	Mg	Cl	HCO3	SO4	Zn	Na	B	Ca	Fe	K	NH4	NO3	Ntot	P	pH	S	p_Radiation	p_Temp	p_Soil_water_content
Ech001	L18_H.doellii_2019_B	Hoffmannseggia doellii subsp. argentina	Fabaceae	2019	herb	annual	native	C3	2870	Prepuna	L18	0.4768	0.0788	1.6345	2.62168	1.82991	0.702654	0.762514	1.64418	1.83974	0.300749	1.06164	2.52333	2.85485	1.41387	228.678	5.1194	3.89884	9.01824	3.66667	8.15333	8.26667	312.396	15.7183	0.972895
Ech005	L15_A.adscensionis_2019_A	Aristida adscensionis L.	Poaceae	2019	shrub	perennial	native non-endemic	C4	3170	Prepuna	L15	1.007	0.1664	4.14029	3.09566	2.94333	2.71486	3.50223	1.79202	5.08405	0.40477	1.05979	3.74333	5.55639	2.34153	258.345	4.0597	3.17413	7.23383	7	7.63	27.3833	308.871	12.9685	1.05578
Ech016	L5_B.tola_2019_B	Baccharis tola Phil.	Asteraceae	2019	shrub	perennial	endemic	C3	4072	Steppe	L5	0.498567	0.0797333	6.52161	2.04811	0.964871	0.63223	0.712353	0.391597	2.71611	0.795305	0.154554	1.27	1.59458	24.5208	107.256	6.24876	2.56551	8.48093	26.3333	5.37667	8.20333	298.28	4.70123	1.3052
Ech025	L7_B.tola_2019_B	Baccharis tola Phil.	Asteraceae	2019	shrub	perennial	endemic	C3	3870	Puna	L7	0.430333	0.0725333	3.67517	2.6505	1.60565	0.698181	0.894924	0.482583	2.34628	0.600517	0.295325	1.45	1.86341	21.601	129.588	7.81426	2.88557	10.0332	20	5.54333	7.53	300.646	6.55225	1.24919
Ech028	L18_A.artemisioides_2019_A	Ambrosia artemisioides Meyen & Walp.	Asteraceae	2019	herb	perennial	native non-endemic	C3	2870	Prepuna	L18	0.4768	0.0788	1.6345	2.62168	1.82991	0.702654	0.762514	1.64418	1.83974	0.300749	1.06164	2.52333	2.85485	1.41387	228.678	5.1194	3.89884	9.01824	3.66667	8.15333	8.26667	312.396	15.7183	0.972895
Ech029	L14_T.multiflora_2019_A	Tagetes multiflora Kunth	Asteraceae	2019	herb	annual	native non-endemic	C3	3270	Prepuna	L14	2.23	0.427	6.49463	4.2597	1.65709	2.12604	6.84219	2.53503	13.606	0.469484	1.33068	5.87333	5.05088	3.43381	411.714	6.71476	3.9005	10.6153	9.33333	7.52667	68.24	307.696	12.0519	1.08341
Ech030	L14_H.doellii_2019_B	Hoffmannseggia doellii subsp. argentina	Fabaceae	2019	herb	annual	native	C3	3270	Prepuna	L14	2.23	0.427	6.49463	4.2597	1.65709	2.12604	6.84219	2.53503	13.606	0.469484	1.33068	5.87333	5.05088	3.43381	411.714	6.71476	3.9005	10.6153	9.33333	7.52667	68.24	307.696	12.0519	1.08341
Ech031	L8_P.quadrangularis_2019_C	Parastrephia quadrangularis (Meyen) Cabr.	Asteraceae	2019	shrub	perennial	native non-endemic	C3	3870	Puna	L8	0.452333	0.0843667	6.48917	2.34289	1.33407	0.790453	0.825687	0.565542	2.60379	0.629852	0.270664	1.55	2.03629	20.6101	129.588	10.7131	3.72471	14.1045	22.3333	5.46333	9.04333	300.646	6.55225	1.24919
Ech032	L5_B.tola_2019_C	Baccharis tola Phil.	Asteraceae	2019	shrub	perennial	endemic	C3	4072	Steppe	L5	0.498567	0.0797333	6.52161	2.04811	0.964871	0.63223	0.712353	0.391597	2.71611	0.795305	0.154554	1.27	1.59458	24.5208	107.256	6.24876	2.56551	8.48093	26.3333	5.37667	8.20333	298.28	4.70123	1.3052
Ech034	L14_C.commissuralis_2019_D	Chorizanthe commissuralis J. Rémy	Polygonaceae	2019	herb	annual	native non-endemic	C3	3270	Prepuna	L14	2.23	0.427	6.49463	4.2597	1.65709	2.12604	6.84219	2.53503	13.606	0.469484	1.33068	5.87333	5.05088	3.43381	411.714	6.71476	3.9005	10.6153	9.33333	7.52667	68.24	307.696	12.0519	1.08341
Ech035	L8_J.frigida_2019_E	Jarava frigida (Phil.) F.Rojas	Poaceae	2019	grass	perennial	native non-endemic	C3	3870	Puna	L8	0.452333	0.0843667	6.48917	2.34289	1.33407	0.790453	0.825687	0.565542	2.60379	0.629852	0.270664	1.55	2.03629	20.6101	129.588	10.7131	3.72471	14.1045	22.3333	5.46333	9.04333	300.646	6.55225	1.24919
Ech037	L5_J.frigida_2019_E	Jarava frigida (Phil.) F.Rojas	Poaceae	2019	grass	perennial	native non-endemic	C3	4072	Steppe	L5	0.498567	0.0797333	6.52161	2.04811	0.964871	0.63223	0.712353	0.391597	2.71611	0.795305	0.154554	1.27	1.59458	24.5208	107.256	6.24876	2.56551	8.48093	26.3333	5.37667	8.20333	298.28	4.70123	1.3052
Ech039	L19_A.imbricata_2019_A	Atriplex imbricata (Moq.) D. Dietr.	Amaranthaceae	2019	grass	annual	native non-endemic	C4	2770	Prepuna	L19	4.78333	0.994333	2.07613	2.46838	22.539	3.1072	17.8169	2.3109	26.1768	0.351	10.764	33.7867	22.9624	1.09258	402.963	4.01658	4.20398	7.22056	3.66667	8.32	127.7	313.571	16.6349	0.945265
Ech040	L14_C.commissuralis_2019_B	Chorizanthe commissuralis J. Rémy	Polygonaceae	2019	herb	annual	native non-endemic	C3	3270	Prepuna	L14	2.23	0.427	6.49463	4.2597	1.65709	2.12604	6.84219	2.53503	13.606	0.469484	1.33068	5.87333	5.05088	3.43381	411.714	6.71476	3.9005	10.6153	9.33333	7.52667	68.24	307.696	12.0519	1.08341
Ech041	L4_L.subinflatus_2019_B	Lupinus subinflatus C.P. Sm.	Fabaceae	2019	herb	perennial	native non-endemic	C3	4174	Steppe	L4	0.577333	0.0912333	6.1271	3.44438	1.09516	0.831382	0.936128	0.577139	4.67153	0.818006	0.262465	1.29	3.36867	20.1239	90.3584	8.25041	3.72471	11.6418	18.3333	5.25	20.2233	297.074	3.76579	1.33319
Ech043	L5_P.quadrangularis_2019_D	Parastrephia quadrangularis (Meyen) Cabr.	Asteraceae	2019	shrub	perennial	native non-endemic	C3	4072	Steppe	L5	0.498567	0.0797333	6.52161	2.04811	0.964871	0.63223	0.712353	0.391597	2.71611	0.795305	0.154554	1.27	1.59458	24.5208	107.256	6.24876	2.56551	8.48093	26.3333	5.37667	8.20333	298.28	4.70123	1.3052
Ech044	L14_H.doellii_2019_A	Hoffmannseggia doellii subsp. argentina	Fabaceae	2019	herb	annual	native	C3	3270	Prepuna	L14	2.23	0.427	6.49463	4.2597	1.65709	2.12604	6.84219	2.53503	13.606	0.469484	1.33068	5.87333	5.05088	3.43381	411.714	6.71476	3.9005	10.6153	9.33333	7.52667	68.24	307.696	12.0519	1.08341
Ech045	L15_A.imbricata_2019_C	Atriplex imbricata (Moq.) D. Dietr.	Amaranthaceae	2019	grass	annual	native non-endemic	C4	3170	Prepuna	L15	1.007	0.1664	4.14029	3.09566	2.94333	2.71486	3.50223	1.79202	5.08405	0.40477	1.05979	3.74333	5.55639	2.34153	258.345	4.0597	3.17413	7.23383	7	7.63	27.3833	308.871	12.9685	1.05578
Ech046	L15_A.adscensionis_2019_B	Aristida adscensionis L.	Poaceae	2019	shrub	perennial	native non-endemic	C4	3170	Prepuna	L15	1.007	0.1664	4.14029	3.09566	2.94333	2.71486	3.50223	1.79202	5.08405	0.40477	1.05979	3.74333	5.55639	2.34153	258.345	4.0597	3.17413	7.23383	7	7.63	27.3833	308.871	12.9685	1.05578
Ech049	L12_F.denudata_2019_B	Fabiana denudata Miers	Solanaceae	2019	shrub	perennial	endemic	C3	3470	Puna	L12	0.585333	0.124567	8.46566	4.43205	1.91253	2.0123	0.749622	2.15329	2.48104	0.568405	0.496686	3.30667	3.87347	5.18517	338.759	9.48259	3.30514	13.1211	13.6667	7.16333	11.0933	305.346	10.2187	1.13867
Ech050	L1_J.frigida_2019_B	Jarava frigida (Phil.) F.Rojas	Poaceae	2019	grass	perennial	native non-endemic	C3	4480	Steppe	L1	0.497667	0.0728667	12.0136	4.69446	1.21273	0.329624	1.22476	0.334556	2.73901	0.696335	0.192947	1.40333	1.17074	15.0614	80.5791	5.40962	4.08789	9.83085	13.3333	5.34333	7.03	293.478	0.960991	1.41774
Ech052	L5_L.subinflatus_2019_A	Lupinus subinflatus C.P. Sm.	Fabaceae	2019	herb	perennial	native non-endemic	C3	4072	Steppe	L5	0.498567	0.0797333	6.52161	2.04811	0.964871	0.63223	0.712353	0.391597	2.71611	0.795305	0.154554	1.27	1.59458	24.5208	107.256	6.24876	2.56551	8.48093	26.3333	5.37667	8.20333	298.28	4.70123	1.3052
Ech053	L10_J.frigida_2019_C	Jarava frigida (Phil.) F.Rojas	Poaceae	2019	grass	perennial	native non-endemic	C3	3670	Puna	L10	0.421667	0.0735333	11.6383	4.88723	1.17685	0.52494	0.718257	0.504931	3.12714	0.574785	0.269341	2.04	1.9598	12.3505	129.927	6.37977	3.34826	10.0614	14.3333	6.05667	6.99333	302.996	8.38545	1.19393
Ech056	L1_A.atacamensis_2019_B	Azorella atacamensis G.M. Plunkett & A.N. Nicolas	Apiaceae	2019	shrub	perennial	Native non-endemic	C3	4480	Steppe	L1	0.497667	0.0728667	12.0136	4.69446	1.21273	0.329624	1.22476	0.334556	2.73901	0.696335	0.192947	1.40333	1.17074	15.0614	80.5791	5.40962	4.08789	9.83085	13.3333	5.34333	7.03	293.478	0.960991	1.41774
Ech058	L7_P.quadrangularis_2019_E	Parastrephia quadrangularis (Meyen) Cabr.	Asteraceae	2019	shrub	perennial	native non-endemic	C3	3870	Puna	L7	0.430333	0.0725333	3.67517	2.6505	1.60565	0.698181	0.894924	0.482583	2.34628	0.600517	0.295325	1.45	1.86341	21.601	129.588	7.81426	2.88557	10.0332	20	5.54333	7.53	300.646	6.55225	1.24919
Ech061	L19_F.chilensis_2019_B	Fagonia chilensis Hook & Arn.	Zygophyllaceae	2019	shrub	perennial	native non-endemic	C3	2770	Prepuna	L19	4.78333	0.994333	2.07613	2.46838	22.539	3.1072	17.8169	2.3109	26.1768	0.351	10.764	33.7867	22.9624	1.09258	402.963	4.01658	4.20398	7.22056	3.66667	8.32	127.7	313.571	16.6349	0.945265
Ech062	L22_T.atacamensis_2019_D	Tiquilia atacamensis (Phil.) A.T.Richardson	Boraginaceae	2019	herb	perennial	native	C3	2470	Prepuna	L22	0.650333	0.135033	0.397396	1.44851	2.01132	0.801981	1.25035	2.6285	3.22909	0.195054	0.302108	3.67333	4.5522	1.84601	226.125	5.29187	1.11609	6.40796	2.33333	8.65	16.7	317.096	19.3847	0.862375
Ech063	L6_A.spinossisima_2019_D	Adesmia spinosissima Vogel	Fabaceae	2019	shrub	perennial	endemic	C3	3970	Puna	L6	0.339667	0.0610333	5.62269	2.74285	0.982114	0.384196	0.689622	0.441597	1.93936	0.77073	0.21916	1.05	1.20884	23.4003	94.4889	6.74461	3.73964	9.81758	23	5.39	5.2	299.471	5.63565	1.27682
Ech065	L8_S.metarsium_2019_A	Solanum metarsium C.V.Morton,	Solanaceae	2019	herb	annual	NA	C3	3870	Puna	L8	0.452333	0.0843667	6.48917	2.34289	1.33407	0.790453	0.825687	0.565542	2.60379	0.629852	0.270664	1.55	2.03629	20.6101	129.588	10.7131	3.72471	14.1045	22.3333	5.46333	9.04333	300.646	6.55225	1.24919
Ech067	L5_A.spinossisima_2019_E	Adesmia spinosissima Vogel	Fabaceae	2019	shrub	perennial	endemic	C3	4072	Steppe	L5	0.498567	0.0797333	6.52161	2.04811	0.964871	0.63223	0.712353	0.391597	2.71611	0.795305	0.154554	1.27	1.59458	24.5208	107.256	6.24876	2.56551	8.48093	26.3333	5.37667	8.20333	298.28	4.70123	1.3052
Ech068	L15_A.imbricata_2019_A	Atriplex imbricata (Moq.) D. Dietr.	Amaranthaceae	2019	grass	annual	native non-endemic	C4	3170	Prepuna	L15	1.007	0.1664	4.14029	3.09566	2.94333	2.71486	3.50223	1.79202	5.08405	0.40477	1.05979	3.74333	5.55639	2.34153	258.345	4.0597	3.17413	7.23383	7	7.63	27.3833	308.871	12.9685	1.05578
Ech072	L7_J.frigida_2019_A	Jarava frigida (Phil.) F.Rojas	Poaceae	2019	grass	perennial	native non-endemic	C3	3870	Puna	L7	0.430333	0.0725333	3.67517	2.6505	1.60565	0.698181	0.894924	0.482583	2.34628	0.600517	0.295325	1.45	1.86341	21.601	129.588	7.81426	2.88557	10.0332	20	5.54333	7.53	300.646	6.55225	1.24919
Ech073	L6_A.spinossisima_2019_E	Adesmia spinosissima Vogel	Fabaceae	2019	shrub	perennial	endemic	C3	3970	Puna	L6	0.339667	0.0610333	5.62269	2.74285	0.982114	0.384196	0.689622	0.441597	1.93936	0.77073	0.21916	1.05	1.20884	23.4003	94.4889	6.74461	3.73964	9.81758	23	5.39	5.2	299.471	5.63565	1.27682
Ech074	L9_T.multiflora_2019_B	Tagetes multiflora Kunth	Asteraceae	2019	herb	annual	native non-endemic	C3	3770	Puna	L9	0.616333	0.089	10.8623	4.63227	1.59412	1.34303	0.722193	2.45592	3.25043	0.673537	0.33409	2.47667	4.50205	13.5444	175.385	3.13267	2.85572	5.32172	19.6667	6.15667	11.84	301.821	7.46885	1.22156
Ech076	L8_J.frigida_2019_A	Jarava frigida (Phil.) F.Rojas	Poaceae	2019	grass	perennial	native non-endemic	C3	3870	Puna	L8	0.452333	0.0843667	6.48917	2.34289	1.33407	0.790453	0.825687	0.565542	2.60379	0.629852	0.270664	1.55	2.03629	20.6101	129.588	10.7131	3.72471	14.1045	22.3333	5.46333	9.04333	300.646	6.55225	1.24919
Ech077	L9_E.americana_2019_A	Ephedra americana Humb. & Bonpl. ex Willd.	Ephedraceae	2019	shrub	perennial	native non-endemic	C3	3770	Puna	L9	0.616333	0.089	10.8623	4.63227	1.59412	1.34303	0.722193	2.45592	3.25043	0.673537	0.33409	2.47667	4.50205	13.5444	175.385	3.13267	2.85572	5.32172	19.6667	6.15667	11.84	301.821	7.46885	1.22156
Ech079	L11_H.doellii_2019_C	Hoffmannseggia doellii subsp. argentina	Fabaceae	2019	herb	annual	native	C3	3570	Puna	L11	0.321	0.0592333	10.742	5.16209	1.60245	0.805095	0.619622	0.647889	1.4568	0.627523	0.357215	2.69333	1.85095	8.60595	234.937	4.34826	2.13101	6.8126	15.6667	6.77333	3.41667	304.171	9.30205	1.1663
Ech080	L11_A.deserticola_2019_A	Aloysia deserticola (Phil.) Lu-Irving & O'Leary	Verbenaceae	2019	shrub	perennial	native non-endemic	C3	3570	Puna	L11	0.321	0.0592333	10.742	5.16209	1.60245	0.805095	0.619622	0.647889	1.4568	0.627523	0.357215	2.69333	1.85095	8.60595	234.937	4.34826	2.13101	6.8126	15.6667	6.77333	3.41667	304.171	9.30205	1.1663
Ech081	L2_P.bryoides_2019_B	Pycnophyllum bryoides (Phil.) Rohrb.	Caryophyllaceae	2019	cushion	perennial	native non-endemic	C3	4370	Steppe	L2	0.4715	0.0698667	9.04175	3.70031	1.40577	0.625925	0.782353	0.255917	2.97205	0.618664	0.327608	2.05333	2.26245	18.2416	142.942	8.48425	4.05804	12.8756	18.3333	5.68	10.8533	294.771	1.96925	1.38734
Ech083	L3_P.quadrangularis_2019_B	Parastrephia quadrangularis (Meyen) Cabr.	Asteraceae	2019	shrub	perennial	native non-endemic	C3	4270	Steppe	L3	0.228333	0.0341333	6.27656	3.17067	0.91715	0.348378	0.600988	0.366903	1.4118	0.610399	0.187206	1.32333	1.24687	14.8022	91.0133	6.16252	3.08789	8.91708	14.3333	5.80333	3.53667	295.946	2.88585	1.35971
Ech084	L15_A.imbricata_2019_D	Atriplex imbricata (Moq.) D. Dietr.	Amaranthaceae	2019	grass	annual	native non-endemic	C4	3170	Prepuna	L15	1.007	0.1664	4.14029	3.09566	2.94333	2.71486	3.50223	1.79202	5.08405	0.40477	1.05979	3.74333	5.55639	2.34153	258.345	4.0597	3.17413	7.23383	7	7.63	27.3833	308.871	12.9685	1.05578
Ech085	L12_A.imbricata_2019_B	Atriplex imbricata (Moq.) D. Dietr.	Amaranthaceae	2019	grass	annual	native non-endemic	C4	3470	Puna	L12	0.585333	0.124567	8.46566	4.43205	1.91253	2.0123	0.749622	2.15329	2.48104	0.568405	0.496686	3.30667	3.87347	5.18517	338.759	9.48259	3.30514	13.1211	13.6667	7.16333	11.0933	305.346	10.2187	1.13867
Ech087	L7_A.spinossisima_2019_C	Adesmia spinosissima Vogel	Fabaceae	2019	shrub	perennial	endemic	C3	3870	Puna	L7	0.430333	0.0725333	3.67517	2.6505	1.60565	0.698181	0.894924	0.482583	2.34628	0.600517	0.295325	1.45	1.86341	21.601	129.588	7.81426	2.88557	10.0332	20	5.54333	7.53	300.646	6.55225	1.24919
Ech088	L17_A.imbricata_2019_C	Atriplex imbricata (Moq.) D. Dietr.	Amaranthaceae	2019	grass	annual	native non-endemic	C4	2970	Prepuna	L17	2.038	0.336333	2.31703	2.21727	2.98792	2.71674	13.0915	2.25775	4.25778	0.291051	2.40314	7.81333	7.49727	1.17237	323.826	4.82919	5.11609	9.61194	3.66667	8.25333	16.2667	311.221	14.8017	1.00052
Ech089	L18_H.doellii_2019_A	Hoffmannseggia doellii subsp. argentina	Fabaceae	2019	herb	annual	native	C3	2870	Prepuna	L18	0.4768	0.0788	1.6345	2.62168	1.82991	0.702654	0.762514	1.64418	1.83974	0.300749	1.06164	2.52333	2.85485	1.41387	228.678	5.1194	3.89884	9.01824	3.66667	8.15333	8.26667	312.396	15.7183	0.972895
Ech090	L1_M.monocephala_2019_B	Moschopsis monocephala (Phil.) Reiche	Calyceraceae	2019	herb	perennial	native non-endemic	C3	4480	Steppe	L1	0.497667	0.0728667	12.0136	4.69446	1.21273	0.329624	1.22476	0.334556	2.73901	0.696335	0.192947	1.40333	1.17074	15.0614	80.5791	5.40962	4.08789	9.83085	13.3333	5.34333	7.03	293.478	0.960991	1.41774
Ech091	L3_P.quadrangularis_2019_D	Parastrephia quadrangularis (Meyen) Cabr.	Asteraceae	2019	shrub	perennial	native non-endemic	C3	4270	Steppe	L3	0.228333	0.0341333	6.27656	3.17067	0.91715	0.348378	0.600988	0.366903	1.4118	0.610399	0.187206	1.32333	1.24687	14.8022	91.0133	6.16252	3.08789	8.91708	14.3333	5.80333	3.53667	295.946	2.88585	1.35971
Ech092	L18_S.chilense_2019_C	Solanum chilense Dunal	Solanaceae	2019	herb	perennial	endemic	C3	2870	Prepuna	L18	0.4768	0.0788	1.6345	2.62168	1.82991	0.702654	0.762514	1.64418	1.83974	0.300749	1.06164	2.52333	2.85485	1.41387	228.678	5.1194	3.89884	9.01824	3.66667	8.15333	8.26667	312.396	15.7183	0.972895
Ech094	L8_P.quadrangularis_2019_B	Parastrephia quadrangularis (Meyen) Cabr.	Asteraceae	2019	shrub	perennial	native non-endemic	C3	3870	Puna	L8	0.452333	0.0843667	6.48917	2.34289	1.33407	0.790453	0.825687	0.565542	2.60379	0.629852	0.270664	1.55	2.03629	20.6101	129.588	10.7131	3.72471	14.1045	22.3333	5.46333	9.04333	300.646	6.55225	1.24919
Ech097	L6_A.spinossisima_2019_A	Adesmia spinosissima Vogel	Fabaceae	2019	shrub	perennial	endemic	C3	3970	Puna	L6	0.339667	0.0610333	5.62269	2.74285	0.982114	0.384196	0.689622	0.441597	1.93936	0.77073	0.21916	1.05	1.20884	23.4003	94.4889	6.74461	3.73964	9.81758	23	5.39	5.2	299.471	5.63565	1.27682
Ech098	L6_A.spinossisima_2019_C	Adesmia spinosissima Vogel	Fabaceae	2019	shrub	perennial	endemic	C3	3970	Puna	L6	0.339667	0.0610333	5.62269	2.74285	0.982114	0.384196	0.689622	0.441597	1.93936	0.77073	0.21916	1.05	1.20884	23.4003	94.4889	6.74461	3.73964	9.81758	23	5.39	5.2	299.471	5.63565	1.27682
Ech099	L7_J.frigida_2019_D	Jarava frigida (Phil.) F.Rojas	Poaceae	2019	grass	perennial	native non-endemic	C3	3870	Puna	L7	0.430333	0.0725333	3.67517	2.6505	1.60565	0.698181	0.894924	0.482583	2.34628	0.600517	0.295325	1.45	1.86341	21.601	129.588	7.81426	2.88557	10.0332	20	5.54333	7.53	300.646	6.55225	1.24919
Ech100	L10_J.frigida_2019_E	Jarava frigida (Phil.) F.Rojas	Poaceae	2019	grass	perennial	native non-endemic	C3	3670	Puna	L10	0.421667	0.0735333	11.6383	4.88723	1.17685	0.52494	0.718257	0.504931	3.12714	0.574785	0.269341	2.04	1.9598	12.3505	129.927	6.37977	3.34826	10.0614	14.3333	6.05667	6.99333	302.996	8.38545	1.19393
Ech101	L12_A.imbricata_2019_D	Atriplex imbricata (Moq.) D. Dietr.	Amaranthaceae	2019	grass	annual	native non-endemic	C4	3470	Puna	L12	0.585333	0.124567	8.46566	4.43205	1.91253	2.0123	0.749622	2.15329	2.48104	0.568405	0.496686	3.30667	3.87347	5.18517	338.759	9.48259	3.30514	13.1211	13.6667	7.16333	11.0933	305.346	10.2187	1.13867
Ech102	L22_T.atacamensis_2019_A	Tiquilia atacamensis (Phil.) A.T.Richardson	Boraginaceae	2019	herb	perennial	native	C3	2470	Prepuna	L22	0.650333	0.135033	0.397396	1.44851	2.01132	0.801981	1.25035	2.6285	3.22909	0.195054	0.302108	3.67333	4.5522	1.84601	226.125	5.29187	1.11609	6.40796	2.33333	8.65	16.7	317.096	19.3847	0.862375
Ech103	L6_P.pinnatifida_2019_B	Phacelia pinnatifida Griseb. Ex Wedd	Boraginaceae	2019	herb	perennial	native non-endemic	C3	3970	Puna	L6	0.339667	0.0610333	5.62269	2.74285	0.982114	0.384196	0.689622	0.441597	1.93936	0.77073	0.21916	1.05	1.20884	23.4003	94.4889	6.74461	3.73964	9.81758	23	5.39	5.2	299.471	5.63565	1.27682
Ech104	L6_A.spinossisima_2019_B	Adesmia spinosissima Vogel	Fabaceae	2019	shrub	perennial	endemic	C3	3970	Puna	L6	0.339667	0.0610333	5.62269	2.74285	0.982114	0.384196	0.689622	0.441597	1.93936	0.77073	0.21916	1.05	1.20884	23.4003	94.4889	6.74461	3.73964	9.81758	23	5.39	5.2	299.471	5.63565	1.27682
Ech105	L12_B.tola_2019_A	Baccharis tola Phil.	Asteraceae	2019	shrub	perennial	endemic	C3	3470	Puna	L12	0.585333	0.124567	8.46566	4.43205	1.91253	2.0123	0.749622	2.15329	2.48104	0.568405	0.496686	3.30667	3.87347	5.18517	338.759	9.48259	3.30514	13.1211	13.6667	7.16333	11.0933	305.346	10.2187	1.13867
Ech107	L8_S.metarsium_2019_D	Solanum metarsium C.V.Morton,	Solanaceae	2019	herb	annual	NA	C3	3870	Puna	L8	0.452333	0.0843667	6.48917	2.34289	1.33407	0.790453	0.825687	0.565542	2.60379	0.629852	0.270664	1.55	2.03629	20.6101	129.588	10.7131	3.72471	14.1045	22.3333	5.46333	9.04333	300.646	6.55225	1.24919
Ech108	L7_B.tola_2019_A	Baccharis tola Phil.	Asteraceae	2019	shrub	perennial	endemic	C3	3870	Puna	L7	0.430333	0.0725333	3.67517	2.6505	1.60565	0.698181	0.894924	0.482583	2.34628	0.600517	0.295325	1.45	1.86341	21.601	129.588	7.81426	2.88557	10.0332	20	5.54333	7.53	300.646	6.55225	1.24919
Ech110	L8_A.spinossisima_2019_C	Adesmia spinosissima Vogel	Fabaceae	2019	shrub	perennial	endemic	C3	3870	Puna	L8	0.452333	0.0843667	6.48917	2.34289	1.33407	0.790453	0.825687	0.565542	2.60379	0.629852	0.270664	1.55	2.03629	20.6101	129.588	10.7131	3.72471	14.1045	22.3333	5.46333	9.04333	300.646	6.55225	1.24919
Ech111	L7_J.frigida_2019_E	Jarava frigida (Phil.) F.Rojas	Poaceae	2019	grass	perennial	native non-endemic	C3	3870	Puna	L7	0.430333	0.0725333	3.67517	2.6505	1.60565	0.698181	0.894924	0.482583	2.34628	0.600517	0.295325	1.45	1.86341	21.601	129.588	7.81426	2.88557	10.0332	20	5.54333	7.53	300.646	6.55225	1.24919
Ech112	L8_A.spinossisima_2019_A	Adesmia spinosissima Vogel	Fabaceae	2019	shrub	perennial	endemic	C3	3870	Puna	L8	0.452333	0.0843667	6.48917	2.34289	1.33407	0.790453	0.825687	0.565542	2.60379	0.629852	0.270664	1.55	2.03629	20.6101	129.588	10.7131	3.72471	14.1045	22.3333	5.46333	9.04333	300.646	6.55225	1.24919
Ech113	L18_A.artemisioides_2019_B	Ambrosia artemisioides Meyen & Walp.	Asteraceae	2019	herb	perennial	native non-endemic	C3	2870	Prepuna	L18	0.4768	0.0788	1.6345	2.62168	1.82991	0.702654	0.762514	1.64418	1.83974	0.300749	1.06164	2.52333	2.85485	1.41387	228.678	5.1194	3.89884	9.01824	3.66667	8.15333	8.26667	312.396	15.7183	0.972895
Ech114	L1_C.crispa_2019_A	Calamagrostis crispa (Rugolo & Villav.) Govaerts	Poaceae	2019	grass	perennial	native non-endemic	C3	4480	Steppe	L1	0.497667	0.0728667	12.0136	4.69446	1.21273	0.329624	1.22476	0.334556	2.73901	0.696335	0.192947	1.40333	1.17074	15.0614	80.5791	5.40962	4.08789	9.83085	13.3333	5.34333	7.03	293.478	0.960991	1.41774
Ech115	L6_L.subinflatus_2019_E	Lupinus subinflatus C.P. Sm.	Fabaceae	2019	herb	perennial	native non-endemic	C3	3970	Puna	L6	0.339667	0.0610333	5.62269	2.74285	0.982114	0.384196	0.689622	0.441597	1.93936	0.77073	0.21916	1.05	1.20884	23.4003	94.4889	6.74461	3.73964	9.81758	23	5.39	5.2	299.471	5.63565	1.27682
Ech117	L13_A.deserticola_2019_A	Aloysia deserticola (Phil.) Lu-Irving & O'Leary	Verbenaceae	2019	shrub	perennial	native non-endemic	C3	3370	Puna	L13	0.961667	0.164467	5.98736	3.99195	1.39585	2.64091	1.6752	3.45574	4.07293	0.484097	0.787564	4.05667	5.27641	3.88807	305.097	3.04167	4.46667	7.84167	11	7.62667	12.02	306.521	11.1353	1.11104
Ech118	L4_P.bryoides_2019_B	Pycnophyllum bryoides (Phil.) Rohrb.	Caryophyllaceae	2019	cushion	perennial	native non-endemic	C3	4174	Steppe	L4	0.577333	0.0912333	6.1271	3.44438	1.09516	0.831382	0.936128	0.577139	4.67153	0.818006	0.262465	1.29	3.36867	20.1239	90.3584	8.25041	3.72471	11.6418	18.3333	5.25	20.2233	297.074	3.76579	1.33319
Ech119	L4_A.atacamensis_2019_B	Azorella atacamensis G.M. Plunkett & A.N. Nicolas	Apiaceae	2019	shrub	perennial	Native non-endemic	C3	4174	Steppe	L4	0.577333	0.0912333	6.1271	3.44438	1.09516	0.831382	0.936128	0.577139	4.67153	0.818006	0.262465	1.29	3.36867	20.1239	90.3584	8.25041	3.72471	11.6418	18.3333	5.25	20.2233	297.074	3.76579	1.33319
Ech120	L17_A.imbricata_2019_D	Atriplex imbricata (Moq.) D. Dietr.	Amaranthaceae	2019	grass	annual	native non-endemic	C4	2970	Prepuna	L17	2.038	0.336333	2.31703	2.21727	2.98792	2.71674	13.0915	2.25775	4.25778	0.291051	2.40314	7.81333	7.49727	1.17237	323.826	4.82919	5.11609	9.61194	3.66667	8.25333	16.2667	311.221	14.8017	1.00052
Ech121	L4_A.spinossisima_2019_A	Adesmia spinosissima Vogel	Fabaceae	2019	shrub	perennial	endemic	C3	4174	Steppe	L4	0.577333	0.0912333	6.1271	3.44438	1.09516	0.831382	0.936128	0.577139	4.67153	0.818006	0.262465	1.29	3.36867	20.1239	90.3584	8.25041	3.72471	11.6418	18.3333	5.25	20.2233	297.074	3.76579	1.33319
Ech122	L3_A.spinossisima_2019_E	Adesmia spinosissima Vogel	Fabaceae	2019	shrub	perennial	endemic	C3	4270	Steppe	L3	0.228333	0.0341333	6.27656	3.17067	0.91715	0.348378	0.600988	0.366903	1.4118	0.610399	0.187206	1.32333	1.24687	14.8022	91.0133	6.16252	3.08789	8.91708	14.3333	5.80333	3.53667	295.946	2.88585	1.35971
Ech123	L8_F.denudata_2019_B	Fabiana denudata Miers	Solanaceae	2019	shrub	perennial	endemic	C3	3870	Puna	L8	0.452333	0.0843667	6.48917	2.34289	1.33407	0.790453	0.825687	0.565542	2.60379	0.629852	0.270664	1.55	2.03629	20.6101	129.588	10.7131	3.72471	14.1045	22.3333	5.46333	9.04333	300.646	6.55225	1.24919
Ech124	L3_P.quadrangularis_2019_A	Parastrephia quadrangularis (Meyen) Cabr.	Asteraceae	2019	shrub	perennial	native non-endemic	C3	4270	Steppe	L3	0.228333	0.0341333	6.27656	3.17067	0.91715	0.348378	0.600988	0.366903	1.4118	0.610399	0.187206	1.32333	1.24687	14.8022	91.0133	6.16252	3.08789	8.91708	14.3333	5.80333	3.53667	295.946	2.88585	1.35971
Ech125	L4_P.bryoides_2019_A	Pycnophyllum bryoides (Phil.) Rohrb.	Caryophyllaceae	2019	cushion	perennial	native non-endemic	C3	4174	Steppe	L4	0.577333	0.0912333	6.1271	3.44438	1.09516	0.831382	0.936128	0.577139	4.67153	0.818006	0.262465	1.29	3.36867	20.1239	90.3584	8.25041	3.72471	11.6418	18.3333	5.25	20.2233	297.074	3.76579	1.33319
Ech126	L6_L.subinflatus_2019_C	Lupinus subinflatus C.P. Sm.	Fabaceae	2019	herb	perennial	native non-endemic	C3	3970	Puna	L6	0.339667	0.0610333	5.62269	2.74285	0.982114	0.384196	0.689622	0.441597	1.93936	0.77073	0.21916	1.05	1.20884	23.4003	94.4889	6.74461	3.73964	9.81758	23	5.39	5.2	299.471	5.63565	1.27682
Ech127	L10_J.frigida_2019_A	Jarava frigida (Phil.) F.Rojas	Poaceae	2019	grass	perennial	native non-endemic	C3	3670	Puna	L10	0.421667	0.0735333	11.6383	4.88723	1.17685	0.52494	0.718257	0.504931	3.12714	0.574785	0.269341	2.04	1.9598	12.3505	129.927	6.37977	3.34826	10.0614	14.3333	6.05667	6.99333	302.996	8.38545	1.19393
Ech128	L4_A.atacamensis_2019_A	Azorella atacamensis G.M. Plunkett & A.N. Nicolas	Apiaceae	2019	shrub	perennial	Native non-endemic	C3	4174	Steppe	L4	0.577333	0.0912333	6.1271	3.44438	1.09516	0.831382	0.936128	0.577139	4.67153	0.818006	0.262465	1.29	3.36867	20.1239	90.3584	8.25041	3.72471	11.6418	18.3333	5.25	20.2233	297.074	3.76579	1.33319
Ech129	L11_H.doellii_2019_A	Hoffmannseggia doellii subsp. argentina	Fabaceae	2019	herb	annual	native	C3	3570	Puna	L11	0.321	0.0592333	10.742	5.16209	1.60245	0.805095	0.619622	0.647889	1.4568	0.627523	0.357215	2.69333	1.85095	8.60595	234.937	4.34826	2.13101	6.8126	15.6667	6.77333	3.41667	304.171	9.30205	1.1663
Ech130	L15_A.imbricata_2019_B	Atriplex imbricata (Moq.) D. Dietr.	Amaranthaceae	2019	grass	annual	native non-endemic	C4	3170	Prepuna	L15	1.007	0.1664	4.14029	3.09566	2.94333	2.71486	3.50223	1.79202	5.08405	0.40477	1.05979	3.74333	5.55639	2.34153	258.345	4.0597	3.17413	7.23383	7	7.63	27.3833	308.871	12.9685	1.05578
Ech131	L5_B.tola_2019_A	Baccharis tola Phil.	Asteraceae	2019	shrub	perennial	endemic	C3	4072	Steppe	L5	0.498567	0.0797333	6.52161	2.04811	0.964871	0.63223	0.712353	0.391597	2.71611	0.795305	0.154554	1.27	1.59458	24.5208	107.256	6.24876	2.56551	8.48093	26.3333	5.37667	8.20333	298.28	4.70123	1.3052
Ech132	L5_J.frigida_2019_B	Jarava frigida (Phil.) F.Rojas	Poaceae	2019	grass	perennial	native non-endemic	C3	4072	Steppe	L5	0.498567	0.0797333	6.52161	2.04811	0.964871	0.63223	0.712353	0.391597	2.71611	0.795305	0.154554	1.27	1.59458	24.5208	107.256	6.24876	2.56551	8.48093	26.3333	5.37667	8.20333	298.28	4.70123	1.3052
Ech133	L3_J.frigida_2019_A	Jarava frigida (Phil.) F.Rojas	Poaceae	2019	grass	perennial	native non-endemic	C3	4270	Steppe	L3	0.228333	0.0341333	6.27656	3.17067	0.91715	0.348378	0.600988	0.366903	1.4118	0.610399	0.187206	1.32333	1.24687	14.8022	91.0133	6.16252	3.08789	8.91708	14.3333	5.80333	3.53667	295.946	2.88585	1.35971
Ech134	L12_F.denudata_2019_A	Fabiana denudata Miers	Solanaceae	2019	shrub	perennial	endemic	C3	3470	Puna	L12	0.585333	0.124567	8.46566	4.43205	1.91253	2.0123	0.749622	2.15329	2.48104	0.568405	0.496686	3.30667	3.87347	5.18517	338.759	9.48259	3.30514	13.1211	13.6667	7.16333	11.0933	305.346	10.2187	1.13867
Ech135	L19_A.imbricata_2019_B	Atriplex imbricata (Moq.) D. Dietr.	Amaranthaceae	2019	grass	annual	native non-endemic	C4	2770	Prepuna	L19	4.78333	0.994333	2.07613	2.46838	22.539	3.1072	17.8169	2.3109	26.1768	0.351	10.764	33.7867	22.9624	1.09258	402.963	4.01658	4.20398	7.22056	3.66667	8.32	127.7	313.571	16.6349	0.945265
Ech136	L10_P.pinnatifida_2019_A	Phacelia pinnatifida Griseb. Ex Wedd	Boraginaceae	2019	herb	perennial	native non-endemic	C3	3670	Puna	L10	0.421667	0.0735333	11.6383	4.88723	1.17685	0.52494	0.718257	0.504931	3.12714	0.574785	0.269341	2.04	1.9598	12.3505	129.927	6.37977	3.34826	10.0614	14.3333	6.05667	6.99333	302.996	8.38545	1.19393
Ech137	L11_A.deserticola_2019_B	Aloysia deserticola (Phil.) Lu-Irving & O'Leary	Verbenaceae	2019	shrub	perennial	native non-endemic	C3	3570	Puna	L11	0.321	0.0592333	10.742	5.16209	1.60245	0.805095	0.619622	0.647889	1.4568	0.627523	0.357215	2.69333	1.85095	8.60595	234.937	4.34826	2.13101	6.8126	15.6667	6.77333	3.41667	304.171	9.30205	1.1663
Ech138	L1_A.atacamensis_2019_A	Azorella atacamensis G.M. Plunkett & A.N. Nicolas	Apiaceae	2019	shrub	perennial	Native non-endemic	C3	4480	Steppe	L1	0.497667	0.0728667	12.0136	4.69446	1.21273	0.329624	1.22476	0.334556	2.73901	0.696335	0.192947	1.40333	1.17074	15.0614	80.5791	5.40962	4.08789	9.83085	13.3333	5.34333	7.03	293.478	0.960991	1.41774
Ech139	L7_P.quadrangularis_2019_B	Parastrephia quadrangularis (Meyen) Cabr.	Asteraceae	2019	shrub	perennial	native non-endemic	C3	3870	Puna	L7	0.430333	0.0725333	3.67517	2.6505	1.60565	0.698181	0.894924	0.482583	2.34628	0.600517	0.295325	1.45	1.86341	21.601	129.588	7.81426	2.88557	10.0332	20	5.54333	7.53	300.646	6.55225	1.24919
Ech140	L12_T.multiflora_2019_A	Tagetes multiflora Kunth	Asteraceae	2019	herb	annual	native non-endemic	C3	3470	Puna	L12	0.585333	0.124567	8.46566	4.43205	1.91253	2.0123	0.749622	2.15329	2.48104	0.568405	0.496686	3.30667	3.87347	5.18517	338.759	9.48259	3.30514	13.1211	13.6667	7.16333	11.0933	305.346	10.2187	1.13867
Ech141	L8_L.subinflatus_2019_D	Lupinus subinflatus C.P. Sm.	Fabaceae	2019	herb	perennial	native non-endemic	C3	3870	Puna	L8	0.452333	0.0843667	6.48917	2.34289	1.33407	0.790453	0.825687	0.565542	2.60379	0.629852	0.270664	1.55	2.03629	20.6101	129.588	10.7131	3.72471	14.1045	22.3333	5.46333	9.04333	300.646	6.55225	1.24919
Ech142	L10_E.americana_2019_B	Ephedra americana Humb. & Bonpl. ex Willd.	Ephedraceae	2019	shrub	perennial	native non-endemic	C3	3670	Puna	L10	0.421667	0.0735333	11.6383	4.88723	1.17685	0.52494	0.718257	0.504931	3.12714	0.574785	0.269341	2.04	1.9598	12.3505	129.927	6.37977	3.34826	10.0614	14.3333	6.05667	6.99333	302.996	8.38545	1.19393
Ech143	L3_A.spinossisima_2019_D	Adesmia spinosissima Vogel	Fabaceae	2019	shrub	perennial	endemic	C3	4270	Steppe	L3	0.228333	0.0341333	6.27656	3.17067	0.91715	0.348378	0.600988	0.366903	1.4118	0.610399	0.187206	1.32333	1.24687	14.8022	91.0133	6.16252	3.08789	8.91708	14.3333	5.80333	3.53667	295.946	2.88585	1.35971
Ech144	L3_J.frigida_2019_E	Jarava frigida (Phil.) F.Rojas	Poaceae	2019	grass	perennial	native non-endemic	C3	4270	Steppe	L3	0.228333	0.0341333	6.27656	3.17067	0.91715	0.348378	0.600988	0.366903	1.4118	0.610399	0.187206	1.32333	1.24687	14.8022	91.0133	6.16252	3.08789	8.91708	14.3333	5.80333	3.53667	295.946	2.88585	1.35971
Ech145	L19_A.imbricata_2019_D	Atriplex imbricata (Moq.) D. Dietr.	Amaranthaceae	2019	grass	annual	native non-endemic	C4	2770	Prepuna	L19	4.78333	0.994333	2.07613	2.46838	22.539	3.1072	17.8169	2.3109	26.1768	0.351	10.764	33.7867	22.9624	1.09258	402.963	4.01658	4.20398	7.22056	3.66667	8.32	127.7	313.571	16.6349	0.945265
Ech146	L5_L.subinflatus_2019_D	Lupinus subinflatus C.P. Sm.	Fabaceae	2019	herb	perennial	native non-endemic	C3	4072	Steppe	L5	0.498567	0.0797333	6.52161	2.04811	0.964871	0.63223	0.712353	0.391597	2.71611	0.795305	0.154554	1.27	1.59458	24.5208	107.256	6.24876	2.56551	8.48093	26.3333	5.37667	8.20333	298.28	4.70123	1.3052
Ech147	L3_P.quadrangularis_2019_C	Parastrephia quadrangularis (Meyen) Cabr.	Asteraceae	2019	shrub	perennial	native non-endemic	C3	4270	Steppe	L3	0.228333	0.0341333	6.27656	3.17067	0.91715	0.348378	0.600988	0.366903	1.4118	0.610399	0.187206	1.32333	1.24687	14.8022	91.0133	6.16252	3.08789	8.91708	14.3333	5.80333	3.53667	295.946	2.88585	1.35971
Ech148	L12_A.imbricata_2019_E	Atriplex imbricata (Moq.) D. Dietr.	Amaranthaceae	2019	grass	annual	native non-endemic	C4	3470	Puna	L12	0.585333	0.124567	8.46566	4.43205	1.91253	2.0123	0.749622	2.15329	2.48104	0.568405	0.496686	3.30667	3.87347	5.18517	338.759	9.48259	3.30514	13.1211	13.6667	7.16333	11.0933	305.346	10.2187	1.13867
Ech149	L17_A.imbricata_2019_E	Atriplex imbricata (Moq.) D. Dietr.	Amaranthaceae	2019	grass	annual	native non-endemic	C4	2970	Prepuna	L17	2.038	0.336333	2.31703	2.21727	2.98792	2.71674	13.0915	2.25775	4.25778	0.291051	2.40314	7.81333	7.49727	1.17237	323.826	4.82919	5.11609	9.61194	3.66667	8.25333	16.2667	311.221	14.8017	1.00052
Ech150	L12_A.imbricata_2019_A	Atriplex imbricata (Moq.) D. Dietr.	Amaranthaceae	2019	grass	annual	native non-endemic	C4	3470	Puna	L12	0.585333	0.124567	8.46566	4.43205	1.91253	2.0123	0.749622	2.15329	2.48104	0.568405	0.496686	3.30667	3.87347	5.18517	338.759	9.48259	3.30514	13.1211	13.6667	7.16333	11.0933	305.346	10.2187	1.13867
Ech151	L13_A.imbricata_2019_D	Atriplex imbricata (Moq.) D. Dietr.	Amaranthaceae	2019	grass	annual	native non-endemic	C4	3370	Puna	L13	0.961667	0.164467	5.98736	3.99195	1.39585	2.64091	1.6752	3.45574	4.07293	0.484097	0.787564	4.05667	5.27641	3.88807	305.097	3.04167	4.46667	7.84167	11	7.62667	12.02	306.521	11.1353	1.11104
Ech152	L13_A.imbricata_2019_A	Atriplex imbricata (Moq.) D. Dietr.	Amaranthaceae	2019	grass	annual	native non-endemic	C4	3370	Puna	L13	0.961667	0.164467	5.98736	3.99195	1.39585	2.64091	1.6752	3.45574	4.07293	0.484097	0.787564	4.05667	5.27641	3.88807	305.097	3.04167	4.46667	7.84167	11	7.62667	12.02	306.521	11.1353	1.11104
Ech153	L13_H.doellii_2019_A	Hoffmannseggia doellii subsp. argentina	Fabaceae	2019	herb	annual	native	C3	3370	Puna	L13	0.961667	0.164467	5.98736	3.99195	1.39585	2.64091	1.6752	3.45574	4.07293	0.484097	0.787564	4.05667	5.27641	3.88807	305.097	3.04167	4.46667	7.84167	11	7.62667	12.02	306.521	11.1353	1.11104
Ech154	L12_T.multiflora_2019_B	Tagetes multiflora Kunth	Asteraceae	2019	herb	annual	native non-endemic	C3	3470	Puna	L12	0.585333	0.124567	8.46566	4.43205	1.91253	2.0123	0.749622	2.15329	2.48104	0.568405	0.496686	3.30667	3.87347	5.18517	338.759	9.48259	3.30514	13.1211	13.6667	7.16333	11.0933	305.346	10.2187	1.13867
Ech155	L7_P.quadrangularis_2019_D	Parastrephia quadrangularis (Meyen) Cabr.	Asteraceae	2019	shrub	perennial	native non-endemic	C3	3870	Puna	L7	0.430333	0.0725333	3.67517	2.6505	1.60565	0.698181	0.894924	0.482583	2.34628	0.600517	0.295325	1.45	1.86341	21.601	129.588	7.81426	2.88557	10.0332	20	5.54333	7.53	300.646	6.55225	1.24919
Ech156	L16_Opuntia.sp_2019_D	Maihueniopsis spp.	Cactaceae	2019	Cactus	perennial	NA	CAM	3070	Prepuna	L16	0.538333	0.0997667	2.81844	3.1124	1.40087	1.25445	1.11143	2.30967	2.03507	0.342446	0.794226	2.98333	3.36518	1.88588	290.635	3.18905	3.07297	6.26202	5.66667	7.93667	6.09	310.052	13.8854	1.0283
Ech157	L4_C.crispa_2019_A	Calamagrostis crispa (Rugolo & Villav.) Govaerts	Poaceae	2019	grass	perennial	native non-endemic	C3	4174	Steppe	L4	0.577333	0.0912333	6.1271	3.44438	1.09516	0.831382	0.936128	0.577139	4.67153	0.818006	0.262465	1.29	3.36867	20.1239	90.3584	8.25041	3.72471	11.6418	18.3333	5.25	20.2233	297.074	3.76579	1.33319
Ech158	L9_P.quadrangularis_2019_E	Parastrephia quadrangularis (Meyen) Cabr.	Asteraceae	2019	shrub	perennial	native non-endemic	C3	3770	Puna	L9	0.616333	0.089	10.8623	4.63227	1.59412	1.34303	0.722193	2.45592	3.25043	0.673537	0.33409	2.47667	4.50205	13.5444	175.385	3.13267	2.85572	5.32172	19.6667	6.15667	11.84	301.821	7.46885	1.22156
Ech159	L13_A.imbricata_2019_C	Atriplex imbricata (Moq.) D. Dietr.	Amaranthaceae	2019	grass	annual	native non-endemic	C4	3370	Puna	L13	0.961667	0.164467	5.98736	3.99195	1.39585	2.64091	1.6752	3.45574	4.07293	0.484097	0.787564	4.05667	5.27641	3.88807	305.097	3.04167	4.46667	7.84167	11	7.62667	12.02	306.521	11.1353	1.11104
Ech160	L19_F.chilensis_2019_D	Fagonia chilensis Hook & Arn.	Zygophyllaceae	2019	shrub	perennial	native non-endemic	C3	2770	Prepuna	L19	4.78333	0.994333	2.07613	2.46838	22.539	3.1072	17.8169	2.3109	26.1768	0.351	10.764	33.7867	22.9624	1.09258	402.963	4.01658	4.20398	7.22056	3.66667	8.32	127.7	313.571	16.6349	0.945265
Ech161	L22_T.atacamensis_2019_B	Tiquilia atacamensis (Phil.) A.T.Richardson	Boraginaceae	2019	herb	perennial	native	C3	2470	Prepuna	L22	0.650333	0.135033	0.397396	1.44851	2.01132	0.801981	1.25035	2.6285	3.22909	0.195054	0.302108	3.67333	4.5522	1.84601	226.125	5.29187	1.11609	6.40796	2.33333	8.65	16.7	317.096	19.3847	0.862375
Ech162	L16_Opuntia.sp_2019_B	Maihueniopsis spp.	Cactaceae	2019	Cactus	perennial	NA	CAM	3070	Prepuna	L16	0.538333	0.0997667	2.81844	3.1124	1.40087	1.25445	1.11143	2.30967	2.03507	0.342446	0.794226	2.98333	3.36518	1.88588	290.635	3.18905	3.07297	6.26202	5.66667	7.93667	6.09	310.052	13.8854	1.0283
Ech163	L8_S.metarsium_2019_C	Solanum metarsium C.V.Morton,	Solanaceae	2019	herb	annual	NA	C3	3870	Puna	L8	0.452333	0.0843667	6.48917	2.34289	1.33407	0.790453	0.825687	0.565542	2.60379	0.629852	0.270664	1.55	2.03629	20.6101	129.588	10.7131	3.72471	14.1045	22.3333	5.46333	9.04333	300.646	6.55225	1.24919
Ech164	L5_J.frigida_2019_D	Jarava frigida (Phil.) F.Rojas	Poaceae	2019	grass	perennial	native non-endemic	C3	4072	Steppe	L5	0.498567	0.0797333	6.52161	2.04811	0.964871	0.63223	0.712353	0.391597	2.71611	0.795305	0.154554	1.27	1.59458	24.5208	107.256	6.24876	2.56551	8.48093	26.3333	5.37667	8.20333	298.28	4.70123	1.3052
Ech165	L9_P.quadrangularis_2019_C	Parastrephia quadrangularis (Meyen) Cabr.	Asteraceae	2019	shrub	perennial	native non-endemic	C3	3770	Puna	L9	0.616333	0.089	10.8623	4.63227	1.59412	1.34303	0.722193	2.45592	3.25043	0.673537	0.33409	2.47667	4.50205	13.5444	175.385	3.13267	2.85572	5.32172	19.6667	6.15667	11.84	301.821	7.46885	1.22156
Ech166	L4_L.subinflatus_2019_A	Lupinus subinflatus C.P. Sm.	Fabaceae	2019	herb	perennial	native non-endemic	C3	4174	Steppe	L4	0.577333	0.0912333	6.1271	3.44438	1.09516	0.831382	0.936128	0.577139	4.67153	0.818006	0.262465	1.29	3.36867	20.1239	90.3584	8.25041	3.72471	11.6418	18.3333	5.25	20.2233	297.074	3.76579	1.33319
Ech167	L15_T.multiflora_2019_A	Tagetes multiflora Kunth	Asteraceae	2019	herb	annual	native non-endemic	C3	3170	Prepuna	L15	1.007	0.1664	4.14029	3.09566	2.94333	2.71486	3.50223	1.79202	5.08405	0.40477	1.05979	3.74333	5.55639	2.34153	258.345	4.0597	3.17413	7.23383	7	7.63	27.3833	308.871	12.9685	1.05578
Ech168	L4_A.spinossisima_2019_C	Adesmia spinosissima Vogel	Fabaceae	2019	shrub	perennial	endemic	C3	4174	Steppe	L4	0.577333	0.0912333	6.1271	3.44438	1.09516	0.831382	0.936128	0.577139	4.67153	0.818006	0.262465	1.29	3.36867	20.1239	90.3584	8.25041	3.72471	11.6418	18.3333	5.25	20.2233	297.074	3.76579	1.33319
Ech170	L4_A.spinossisima_2019_E	Adesmia spinosissima Vogel	Fabaceae	2019	shrub	perennial	endemic	C3	4174	Steppe	L4	0.577333	0.0912333	6.1271	3.44438	1.09516	0.831382	0.936128	0.577139	4.67153	0.818006	0.262465	1.29	3.36867	20.1239	90.3584	8.25041	3.72471	11.6418	18.3333	5.25	20.2233	297.074	3.76579	1.33319
Ech171	L10_J.frigida_2019_D	Jarava frigida (Phil.) F.Rojas	Poaceae	2019	grass	perennial	native non-endemic	C3	3670	Puna	L10	0.421667	0.0735333	11.6383	4.88723	1.17685	0.52494	0.718257	0.504931	3.12714	0.574785	0.269341	2.04	1.9598	12.3505	129.927	6.37977	3.34826	10.0614	14.3333	6.05667	6.99333	302.996	8.38545	1.19393
Ech173	L3_A.spinossisima_2019_C	Adesmia spinosissima Vogel	Fabaceae	2019	shrub	perennial	endemic	C3	4270	Steppe	L3	0.228333	0.0341333	6.27656	3.17067	0.91715	0.348378	0.600988	0.366903	1.4118	0.610399	0.187206	1.32333	1.24687	14.8022	91.0133	6.16252	3.08789	8.91708	14.3333	5.80333	3.53667	295.946	2.88585	1.35971
Ech174	L5_B.tola_2019_D	Baccharis tola Phil.	Asteraceae	2019	shrub	perennial	endemic	C3	4072	Steppe	L5	0.498567	0.0797333	6.52161	2.04811	0.964871	0.63223	0.712353	0.391597	2.71611	0.795305	0.154554	1.27	1.59458	24.5208	107.256	6.24876	2.56551	8.48093	26.3333	5.37667	8.20333	298.28	4.70123	1.3052
Ech175	L17_A.imbricata_2019_B	Atriplex imbricata (Moq.) D. Dietr.	Amaranthaceae	2019	grass	annual	native non-endemic	C4	2970	Prepuna	L17	2.038	0.336333	2.31703	2.21727	2.98792	2.71674	13.0915	2.25775	4.25778	0.291051	2.40314	7.81333	7.49727	1.17237	323.826	4.82919	5.11609	9.61194	3.66667	8.25333	16.2667	311.221	14.8017	1.00052
Ech176	L5_A.spinossisima_2019_D	Adesmia spinosissima Vogel	Fabaceae	2019	shrub	perennial	endemic	C3	4072	Steppe	L5	0.498567	0.0797333	6.52161	2.04811	0.964871	0.63223	0.712353	0.391597	2.71611	0.795305	0.154554	1.27	1.59458	24.5208	107.256	6.24876	2.56551	8.48093	26.3333	5.37667	8.20333	298.28	4.70123	1.3052
Ech177	L4_A.spinossisima_2019_D	Adesmia spinosissima Vogel	Fabaceae	2019	shrub	perennial	endemic	C3	4174	Steppe	L4	0.577333	0.0912333	6.1271	3.44438	1.09516	0.831382	0.936128	0.577139	4.67153	0.818006	0.262465	1.29	3.36867	20.1239	90.3584	8.25041	3.72471	11.6418	18.3333	5.25	20.2233	297.074	3.76579	1.33319
Ech178	L18_S.chilense_2019_A	Solanum chilense Dunal	Solanaceae	2019	herb	perennial	endemic	C3	2870	Prepuna	L18	0.4768	0.0788	1.6345	2.62168	1.82991	0.702654	0.762514	1.64418	1.83974	0.300749	1.06164	2.52333	2.85485	1.41387	228.678	5.1194	3.89884	9.01824	3.66667	8.15333	8.26667	312.396	15.7183	0.972895
Ech179	L19_F.chilensis_2019_A	Fagonia chilensis Hook & Arn.	Zygophyllaceae	2019	shrub	perennial	native non-endemic	C3	2770	Prepuna	L19	4.78333	0.994333	2.07613	2.46838	22.539	3.1072	17.8169	2.3109	26.1768	0.351	10.764	33.7867	22.9624	1.09258	402.963	4.01658	4.20398	7.22056	3.66667	8.32	127.7	313.571	16.6349	0.945265
Ech180	L6_L.subinflatus_2019_B	Lupinus subinflatus C.P. Sm.	Fabaceae	2019	herb	perennial	native non-endemic	C3	3970	Puna	L6	0.339667	0.0610333	5.62269	2.74285	0.982114	0.384196	0.689622	0.441597	1.93936	0.77073	0.21916	1.05	1.20884	23.4003	94.4889	6.74461	3.73964	9.81758	23	5.39	5.2	299.471	5.63565	1.27682
Ech182	L10_J.frigida_2019_B	Jarava frigida (Phil.) F.Rojas	Poaceae	2019	grass	perennial	native non-endemic	C3	3670	Puna	L10	0.421667	0.0735333	11.6383	4.88723	1.17685	0.52494	0.718257	0.504931	3.12714	0.574785	0.269341	2.04	1.9598	12.3505	129.927	6.37977	3.34826	10.0614	14.3333	6.05667	6.99333	302.996	8.38545	1.19393
Ech183	L8_J.frigida_2019_D	Jarava frigida (Phil.) F.Rojas	Poaceae	2019	grass	perennial	native non-endemic	C3	3870	Puna	L8	0.452333	0.0843667	6.48917	2.34289	1.33407	0.790453	0.825687	0.565542	2.60379	0.629852	0.270664	1.55	2.03629	20.6101	129.588	10.7131	3.72471	14.1045	22.3333	5.46333	9.04333	300.646	6.55225	1.24919
Ech184	L8_S.metarsium_2019_B	Solanum metarsium C.V.Morton,	Solanaceae	2019	herb	annual	NA	C3	3870	Puna	L8	0.452333	0.0843667	6.48917	2.34289	1.33407	0.790453	0.825687	0.565542	2.60379	0.629852	0.270664	1.55	2.03629	20.6101	129.588	10.7131	3.72471	14.1045	22.3333	5.46333	9.04333	300.646	6.55225	1.24919
Ech185	L14_A.artemisioides_2019_A	Ambrosia artemisioides Meyen & Walp.	Asteraceae	2019	herb	perennial	native non-endemic	C3	3270	Prepuna	L14	2.23	0.427	6.49463	4.2597	1.65709	2.12604	6.84219	2.53503	13.606	0.469484	1.33068	5.87333	5.05088	3.43381	411.714	6.71476	3.9005	10.6153	9.33333	7.52667	68.24	307.696	12.0519	1.08341
Ech186	L7_P.quadrangularis_2019_A	Parastrephia quadrangularis (Meyen) Cabr.	Asteraceae	2019	shrub	perennial	native non-endemic	C3	3870	Puna	L7	0.430333	0.0725333	3.67517	2.6505	1.60565	0.698181	0.894924	0.482583	2.34628	0.600517	0.295325	1.45	1.86341	21.601	129.588	7.81426	2.88557	10.0332	20	5.54333	7.53	300.646	6.55225	1.24919
Ech187	L13_A.adscensionis_2019_C	Aristida adscensionis L.	Poaceae	2019	shrub	perennial	native non-endemic	C4	3370	Puna	L13	0.961667	0.164467	5.98736	3.99195	1.39585	2.64091	1.6752	3.45574	4.07293	0.484097	0.787564	4.05667	5.27641	3.88807	305.097	3.04167	4.46667	7.84167	11	7.62667	12.02	306.521	11.1353	1.11104
Ech188	L5_L.subinflatus_2019_B	Lupinus subinflatus C.P. Sm.	Fabaceae	2019	herb	perennial	native non-endemic	C3	4072	Steppe	L5	0.498567	0.0797333	6.52161	2.04811	0.964871	0.63223	0.712353	0.391597	2.71611	0.795305	0.154554	1.27	1.59458	24.5208	107.256	6.24876	2.56551	8.48093	26.3333	5.37667	8.20333	298.28	4.70123	1.3052
Ech189	L5_P.quadrangularis_2019_B	Parastrephia quadrangularis (Meyen) Cabr.	Asteraceae	2019	shrub	perennial	native non-endemic	C3	4072	Steppe	L5	0.498567	0.0797333	6.52161	2.04811	0.964871	0.63223	0.712353	0.391597	2.71611	0.795305	0.154554	1.27	1.59458	24.5208	107.256	6.24876	2.56551	8.48093	26.3333	5.37667	8.20333	298.28	4.70123	1.3052
Ech190	L3_A.spinossisima_2019_A	Adesmia spinosissima Vogel	Fabaceae	2019	shrub	perennial	endemic	C3	4270	Steppe	L3	0.228333	0.0341333	6.27656	3.17067	0.91715	0.348378	0.600988	0.366903	1.4118	0.610399	0.187206	1.32333	1.24687	14.8022	91.0133	6.16252	3.08789	8.91708	14.3333	5.80333	3.53667	295.946	2.88585	1.35971
Ech191	L7_A.spinossisima_2019_A	Adesmia spinosissima Vogel	Fabaceae	2019	shrub	perennial	endemic	C3	3870	Puna	L7	0.430333	0.0725333	3.67517	2.6505	1.60565	0.698181	0.894924	0.482583	2.34628	0.600517	0.295325	1.45	1.86341	21.601	129.588	7.81426	2.88557	10.0332	20	5.54333	7.53	300.646	6.55225	1.24919
Ech192	L14_C.commissuralis_2019_A	Chorizanthe commissuralis J. Rémy	Polygonaceae	2019	herb	annual	native non-endemic	C3	3270	Prepuna	L14	2.23	0.427	6.49463	4.2597	1.65709	2.12604	6.84219	2.53503	13.606	0.469484	1.33068	5.87333	5.05088	3.43381	411.714	6.71476	3.9005	10.6153	9.33333	7.52667	68.24	307.696	12.0519	1.08341
Ech193	L12_B.tola_2019_B	Baccharis tola Phil.	Asteraceae	2019	shrub	perennial	endemic	C3	3470	Puna	L12	0.585333	0.124567	8.46566	4.43205	1.91253	2.0123	0.749622	2.15329	2.48104	0.568405	0.496686	3.30667	3.87347	5.18517	338.759	9.48259	3.30514	13.1211	13.6667	7.16333	11.0933	305.346	10.2187	1.13867
Ech194	L8_L.subinflatus_2019_A	Lupinus subinflatus C.P. Sm.	Fabaceae	2019	herb	perennial	native non-endemic	C3	3870	Puna	L8	0.452333	0.0843667	6.48917	2.34289	1.33407	0.790453	0.825687	0.565542	2.60379	0.629852	0.270664	1.55	2.03629	20.6101	129.588	10.7131	3.72471	14.1045	22.3333	5.46333	9.04333	300.646	6.55225	1.24919
Ech195	L13_A.adscensionis_2019_B	Aristida adscensionis L.	Poaceae	2019	shrub	perennial	native non-endemic	C4	3370	Puna	L13	0.961667	0.164467	5.98736	3.99195	1.39585	2.64091	1.6752	3.45574	4.07293	0.484097	0.787564	4.05667	5.27641	3.88807	305.097	3.04167	4.46667	7.84167	11	7.62667	12.02	306.521	11.1353	1.11104
Ech196	L22_T.atacamensis_2019_C	Tiquilia atacamensis (Phil.) A.T.Richardson	Boraginaceae	2019	herb	perennial	native	C3	2470	Prepuna	L22	0.650333	0.135033	0.397396	1.44851	2.01132	0.801981	1.25035	2.6285	3.22909	0.195054	0.302108	3.67333	4.5522	1.84601	226.125	5.29187	1.11609	6.40796	2.33333	8.65	16.7	317.096	19.3847	0.862375
Ech197	L13_A.imbricata_2019_E	Atriplex imbricata (Moq.) D. Dietr.	Amaranthaceae	2019	grass	annual	native non-endemic	C4	3370	Puna	L13	0.961667	0.164467	5.98736	3.99195	1.39585	2.64091	1.6752	3.45574	4.07293	0.484097	0.787564	4.05667	5.27641	3.88807	305.097	3.04167	4.46667	7.84167	11	7.62667	12.02	306.521	11.1353	1.11104
Ech198	L1_J.frigida_2019_C	Jarava frigida (Phil.) F.Rojas	Poaceae	2019	grass	perennial	native non-endemic	C3	4480	Steppe	L1	0.497667	0.0728667	12.0136	4.69446	1.21273	0.329624	1.22476	0.334556	2.73901	0.696335	0.192947	1.40333	1.17074	15.0614	80.5791	5.40962	4.08789	9.83085	13.3333	5.34333	7.03	293.478	0.960991	1.41774
Ech199	L19_A.imbricata_2019_C	Atriplex imbricata (Moq.) D. Dietr.	Amaranthaceae	2019	grass	annual	native non-endemic	C4	2770	Prepuna	L19	4.78333	0.994333	2.07613	2.46838	22.539	3.1072	17.8169	2.3109	26.1768	0.351	10.764	33.7867	22.9624	1.09258	402.963	4.01658	4.20398	7.22056	3.66667	8.32	127.7	313.571	16.6349	0.945265
Ech200	L8_J.frigida_2019_C	Jarava frigida (Phil.) F.Rojas	Poaceae	2019	grass	perennial	native non-endemic	C3	3870	Puna	L8	0.452333	0.0843667	6.48917	2.34289	1.33407	0.790453	0.825687	0.565542	2.60379	0.629852	0.270664	1.55	2.03629	20.6101	129.588	10.7131	3.72471	14.1045	22.3333	5.46333	9.04333	300.646	6.55225	1.24919
Ech201	L7_L.subinflatus_2019_C	Lupinus subinflatus C.P. Sm.	Fabaceae	2019	herb	perennial	native non-endemic	C3	3870	Puna	L7	0.430333	0.0725333	3.67517	2.6505	1.60565	0.698181	0.894924	0.482583	2.34628	0.600517	0.295325	1.45	1.86341	21.601	129.588	7.81426	2.88557	10.0332	20	5.54333	7.53	300.646	6.55225	1.24919
Ech202	L13_A.deserticola_2019_B	Aloysia deserticola (Phil.) Lu-Irving & O'Leary	Verbenaceae	2019	shrub	perennial	native non-endemic	C3	3370	Puna	L13	0.961667	0.164467	5.98736	3.99195	1.39585	2.64091	1.6752	3.45574	4.07293	0.484097	0.787564	4.05667	5.27641	3.88807	305.097	3.04167	4.46667	7.84167	11	7.62667	12.02	306.521	11.1353	1.11104
Ech203	L19_A.adscensionis_2019_B	Aristida adscensionis L.	Poaceae	2019	shrub	perennial	native non-endemic	C4	2770	Prepuna	L19	4.78333	0.994333	2.07613	2.46838	22.539	3.1072	17.8169	2.3109	26.1768	0.351	10.764	33.7867	22.9624	1.09258	402.963	4.01658	4.20398	7.22056	3.66667	8.32	127.7	313.571	16.6349	0.945265
Ech204	L19_A.adscensionis_2019_A	Aristida adscensionis L.	Poaceae	2019	shrub	perennial	native non-endemic	C4	2770	Prepuna	L19	4.78333	0.994333	2.07613	2.46838	22.539	3.1072	17.8169	2.3109	26.1768	0.351	10.764	33.7867	22.9624	1.09258	402.963	4.01658	4.20398	7.22056	3.66667	8.32	127.7	313.571	16.6349	0.945265
Ech205	L13_A.adscensionis_2019_A	Aristida adscensionis L.	Poaceae	2019	shrub	perennial	native non-endemic	C4	3370	Puna	L13	0.961667	0.164467	5.98736	3.99195	1.39585	2.64091	1.6752	3.45574	4.07293	0.484097	0.787564	4.05667	5.27641	3.88807	305.097	3.04167	4.46667	7.84167	11	7.62667	12.02	306.521	11.1353	1.11104
Ech206	L15_T.multiflora_2019_B	Tagetes multiflora Kunth	Asteraceae	2019	herb	annual	native non-endemic	C3	3170	Prepuna	L15	1.007	0.1664	4.14029	3.09566	2.94333	2.71486	3.50223	1.79202	5.08405	0.40477	1.05979	3.74333	5.55639	2.34153	258.345	4.0597	3.17413	7.23383	7	7.63	27.3833	308.871	12.9685	1.05578
Ech207	L16_Opuntia.sp_2019_E	Maihueniopsis spp.	Cactaceae	2019	Cactus	perennial	NA	CAM	3070	Prepuna	L16	0.538333	0.0997667	2.81844	3.1124	1.40087	1.25445	1.11143	2.30967	2.03507	0.342446	0.794226	2.98333	3.36518	1.88588	290.635	3.18905	3.07297	6.26202	5.66667	7.93667	6.09	310.052	13.8854	1.0283
Ech208	L18_S.chilense_2019_D	Solanum chilense Dunal	Solanaceae	2019	herb	perennial	endemic	C3	2870	Prepuna	L18	0.4768	0.0788	1.6345	2.62168	1.82991	0.702654	0.762514	1.64418	1.83974	0.300749	1.06164	2.52333	2.85485	1.41387	228.678	5.1194	3.89884	9.01824	3.66667	8.15333	8.26667	312.396	15.7183	0.972895
Ech209	L16_Opuntia.sp_2019_A	Maihueniopsis spp.	Cactaceae	2019	Cactus	perennial	NA	CAM	3070	Prepuna	L16	0.538333	0.0997667	2.81844	3.1124	1.40087	1.25445	1.11143	2.30967	2.03507	0.342446	0.794226	2.98333	3.36518	1.88588	290.635	3.18905	3.07297	6.26202	5.66667	7.93667	6.09	310.052	13.8854	1.0283
Ech210	L3_A.spinossisima_2019_B	Adesmia spinosissima Vogel	Fabaceae	2019	shrub	perennial	endemic	C3	4270	Steppe	L3	0.228333	0.0341333	6.27656	3.17067	0.91715	0.348378	0.600988	0.366903	1.4118	0.610399	0.187206	1.32333	1.24687	14.8022	91.0133	6.16252	3.08789	8.91708	14.3333	5.80333	3.53667	295.946	2.88585	1.35971
Ech211	L7_L.subinflatus_2019_A	Lupinus subinflatus C.P. Sm.	Fabaceae	2019	herb	perennial	native non-endemic	C3	3870	Puna	L7	0.430333	0.0725333	3.67517	2.6505	1.60565	0.698181	0.894924	0.482583	2.34628	0.600517	0.295325	1.45	1.86341	21.601	129.588	7.81426	2.88557	10.0332	20	5.54333	7.53	300.646	6.55225	1.24919
Ech212	L6_L.subinflatus_2019_A	Lupinus subinflatus C.P. Sm.	Fabaceae	2019	herb	perennial	native non-endemic	C3	3970	Puna	L6	0.339667	0.0610333	5.62269	2.74285	0.982114	0.384196	0.689622	0.441597	1.93936	0.77073	0.21916	1.05	1.20884	23.4003	94.4889	6.74461	3.73964	9.81758	23	5.39	5.2	299.471	5.63565	1.27682
Ech214	L9_E.americana_2019_B	Ephedra americana Humb. & Bonpl. ex Willd.	Ephedraceae	2019	shrub	perennial	native non-endemic	C3	3770	Puna	L9	0.616333	0.089	10.8623	4.63227	1.59412	1.34303	0.722193	2.45592	3.25043	0.673537	0.33409	2.47667	4.50205	13.5444	175.385	3.13267	2.85572	5.32172	19.6667	6.15667	11.84	301.821	7.46885	1.22156
Ech215	L5_L.subinflatus_2019_C	Lupinus subinflatus C.P. Sm.	Fabaceae	2019	herb	perennial	native non-endemic	C3	4072	Steppe	L5	0.498567	0.0797333	6.52161	2.04811	0.964871	0.63223	0.712353	0.391597	2.71611	0.795305	0.154554	1.27	1.59458	24.5208	107.256	6.24876	2.56551	8.48093	26.3333	5.37667	8.20333	298.28	4.70123	1.3052
Ech216	L5_P.pinnatifida_2019_B	Phacelia pinnatifida Griseb. Ex Wedd	Boraginaceae	2019	herb	perennial	native non-endemic	C3	4072	Steppe	L5	0.498567	0.0797333	6.52161	2.04811	0.964871	0.63223	0.712353	0.391597	2.71611	0.795305	0.154554	1.27	1.59458	24.5208	107.256	6.24876	2.56551	8.48093	26.3333	5.37667	8.20333	298.28	4.70123	1.3052
Ech217	L8_A.spinossisima_2019_D	Adesmia spinosissima Vogel	Fabaceae	2019	shrub	perennial	endemic	C3	3870	Puna	L8	0.452333	0.0843667	6.48917	2.34289	1.33407	0.790453	0.825687	0.565542	2.60379	0.629852	0.270664	1.55	2.03629	20.6101	129.588	10.7131	3.72471	14.1045	22.3333	5.46333	9.04333	300.646	6.55225	1.24919
Ech218	L3_P.pinnatifida_2019_A	Phacelia pinnatifida Griseb. Ex Wedd	Boraginaceae	2019	herb	perennial	native non-endemic	C3	4270	Steppe	L3	0.228333	0.0341333	6.27656	3.17067	0.91715	0.348378	0.600988	0.366903	1.4118	0.610399	0.187206	1.32333	1.24687	14.8022	91.0133	6.16252	3.08789	8.91708	14.3333	5.80333	3.53667	295.946	2.88585	1.35971
Ech219	L7_L.subinflatus_2019_D	Lupinus subinflatus C.P. Sm.	Fabaceae	2019	herb	perennial	native non-endemic	C3	3870	Puna	L7	0.430333	0.0725333	3.67517	2.6505	1.60565	0.698181	0.894924	0.482583	2.34628	0.600517	0.295325	1.45	1.86341	21.601	129.588	7.81426	2.88557	10.0332	20	5.54333	7.53	300.646	6.55225	1.24919
Ech220	L9_P.quadrangularis_2019_D	Parastrephia quadrangularis (Meyen) Cabr.	Asteraceae	2019	shrub	perennial	native non-endemic	C3	3770	Puna	L9	0.616333	0.089	10.8623	4.63227	1.59412	1.34303	0.722193	2.45592	3.25043	0.673537	0.33409	2.47667	4.50205	13.5444	175.385	3.13267	2.85572	5.32172	19.6667	6.15667	11.84	301.821	7.46885	1.22156
Ech221	L3_P.quadrangularis_2019_E	Parastrephia quadrangularis (Meyen) Cabr.	Asteraceae	2019	shrub	perennial	native non-endemic	C3	4270	Steppe	L3	0.228333	0.0341333	6.27656	3.17067	0.91715	0.348378	0.600988	0.366903	1.4118	0.610399	0.187206	1.32333	1.24687	14.8022	91.0133	6.16252	3.08789	8.91708	14.3333	5.80333	3.53667	295.946	2.88585	1.35971
Ech222	L5_A.spinossisima_2019_A	Adesmia spinosissima Vogel	Fabaceae	2019	shrub	perennial	endemic	C3	4072	Steppe	L5	0.498567	0.0797333	6.52161	2.04811	0.964871	0.63223	0.712353	0.391597	2.71611	0.795305	0.154554	1.27	1.59458	24.5208	107.256	6.24876	2.56551	8.48093	26.3333	5.37667	8.20333	298.28	4.70123	1.3052
Ech223	L10_P.pinnatifida_2019_B	Phacelia pinnatifida Griseb. Ex Wedd	Boraginaceae	2019	herb	perennial	native non-endemic	C3	3670	Puna	L10	0.421667	0.0735333	11.6383	4.88723	1.17685	0.52494	0.718257	0.504931	3.12714	0.574785	0.269341	2.04	1.9598	12.3505	129.927	6.37977	3.34826	10.0614	14.3333	6.05667	6.99333	302.996	8.38545	1.19393
Ech224	L3_M.monocephala_2019_A	Moschopsis monocephala (Phil.) Reiche	Calyceraceae	2019	herb	perennial	native non-endemic	C3	4270	Steppe	L3	0.228333	0.0341333	6.27656	3.17067	0.91715	0.348378	0.600988	0.366903	1.4118	0.610399	0.187206	1.32333	1.24687	14.8022	91.0133	6.16252	3.08789	8.91708	14.3333	5.80333	3.53667	295.946	2.88585	1.35971
Ech225	L8_A.spinossisima_2019_B	Adesmia spinosissima Vogel	Fabaceae	2019	shrub	perennial	endemic	C3	3870	Puna	L8	0.452333	0.0843667	6.48917	2.34289	1.33407	0.790453	0.825687	0.565542	2.60379	0.629852	0.270664	1.55	2.03629	20.6101	129.588	10.7131	3.72471	14.1045	22.3333	5.46333	9.04333	300.646	6.55225	1.24919
Ech226	L8_P.quadrangularis_2019_A	Parastrephia quadrangularis (Meyen) Cabr.	Asteraceae	2019	shrub	perennial	native non-endemic	C3	3870	Puna	L8	0.452333	0.0843667	6.48917	2.34289	1.33407	0.790453	0.825687	0.565542	2.60379	0.629852	0.270664	1.55	2.03629	20.6101	129.588	10.7131	3.72471	14.1045	22.3333	5.46333	9.04333	300.646	6.55225	1.24919
Ech227	L9_P.quadrangularis_2019_A	Parastrephia quadrangularis (Meyen) Cabr.	Asteraceae	2019	shrub	perennial	native non-endemic	C3	3770	Puna	L9	0.616333	0.089	10.8623	4.63227	1.59412	1.34303	0.722193	2.45592	3.25043	0.673537	0.33409	2.47667	4.50205	13.5444	175.385	3.13267	2.85572	5.32172	19.6667	6.15667	11.84	301.821	7.46885	1.22156
Ech228	L19_A.imbricata_2019_E	Atriplex imbricata (Moq.) D. Dietr.	Amaranthaceae	2019	grass	annual	native non-endemic	C4	2770	Prepuna	L19	4.78333	0.994333	2.07613	2.46838	22.539	3.1072	17.8169	2.3109	26.1768	0.351	10.764	33.7867	22.9624	1.09258	402.963	4.01658	4.20398	7.22056	3.66667	8.32	127.7	313.571	16.6349	0.945265
Ech230	L5_J.frigida_2019_A	Jarava frigida (Phil.) F.Rojas	Poaceae	2019	grass	perennial	native non-endemic	C3	4072	Steppe	L5	0.498567	0.0797333	6.52161	2.04811	0.964871	0.63223	0.712353	0.391597	2.71611	0.795305	0.154554	1.27	1.59458	24.5208	107.256	6.24876	2.56551	8.48093	26.3333	5.37667	8.20333	298.28	4.70123	1.3052
Ech231	L3_J.frigida_2019_C	Jarava frigida (Phil.) F.Rojas	Poaceae	2019	grass	perennial	native non-endemic	C3	4270	Steppe	L3	0.228333	0.0341333	6.27656	3.17067	0.91715	0.348378	0.600988	0.366903	1.4118	0.610399	0.187206	1.32333	1.24687	14.8022	91.0133	6.16252	3.08789	8.91708	14.3333	5.80333	3.53667	295.946	2.88585	1.35971
Ech232	L11_H.doellii_2019_B	Hoffmannseggia doellii subsp. argentina	Fabaceae	2019	herb	annual	native	C3	3570	Puna	L11	0.321	0.0592333	10.742	5.16209	1.60245	0.805095	0.619622	0.647889	1.4568	0.627523	0.357215	2.69333	1.85095	8.60595	234.937	4.34826	2.13101	6.8126	15.6667	6.77333	3.41667	304.171	9.30205	1.1663
Ech233	L3_J.frigida_2019_B	Jarava frigida (Phil.) F.Rojas	Poaceae	2019	grass	perennial	native non-endemic	C3	4270	Steppe	L3	0.228333	0.0341333	6.27656	3.17067	0.91715	0.348378	0.600988	0.366903	1.4118	0.610399	0.187206	1.32333	1.24687	14.8022	91.0133	6.16252	3.08789	8.91708	14.3333	5.80333	3.53667	295.946	2.88585	1.35971
Ech234	L5_J.frigida_2019_C	Jarava frigida (Phil.) F.Rojas	Poaceae	2019	grass	perennial	native non-endemic	C3	4072	Steppe	L5	0.498567	0.0797333	6.52161	2.04811	0.964871	0.63223	0.712353	0.391597	2.71611	0.795305	0.154554	1.27	1.59458	24.5208	107.256	6.24876	2.56551	8.48093	26.3333	5.37667	8.20333	298.28	4.70123	1.3052
Ech235	L8_F.denudata_2019_A	Fabiana denudata Miers	Solanaceae	2019	shrub	perennial	endemic	C3	3870	Puna	L8	0.452333	0.0843667	6.48917	2.34289	1.33407	0.790453	0.825687	0.565542	2.60379	0.629852	0.270664	1.55	2.03629	20.6101	129.588	10.7131	3.72471	14.1045	22.3333	5.46333	9.04333	300.646	6.55225	1.24919
Ech236	L6_P.pinnatifida_2019_A	Phacelia pinnatifida Griseb. Ex Wedd	Boraginaceae	2019	herb	perennial	native non-endemic	C3	3970	Puna	L6	0.339667	0.0610333	5.62269	2.74285	0.982114	0.384196	0.689622	0.441597	1.93936	0.77073	0.21916	1.05	1.20884	23.4003	94.4889	6.74461	3.73964	9.81758	23	5.39	5.2	299.471	5.63565	1.27682
Ech237	L1_C.crispa_2019_B	Calamagrostis crispa (Rugolo & Villav.) Govaerts	Poaceae	2019	grass	perennial	native non-endemic	C3	4480	Steppe	L1	0.497667	0.0728667	12.0136	4.69446	1.21273	0.329624	1.22476	0.334556	2.73901	0.696335	0.192947	1.40333	1.17074	15.0614	80.5791	5.40962	4.08789	9.83085	13.3333	5.34333	7.03	293.478	0.960991	1.41774
Ech238	L9_P.quadrangularis_2019_B	Parastrephia quadrangularis (Meyen) Cabr.	Asteraceae	2019	shrub	perennial	native non-endemic	C3	3770	Puna	L9	0.616333	0.089	10.8623	4.63227	1.59412	1.34303	0.722193	2.45592	3.25043	0.673537	0.33409	2.47667	4.50205	13.5444	175.385	3.13267	2.85572	5.32172	19.6667	6.15667	11.84	301.821	7.46885	1.22156
Ech239	L5_P.pinnatifida_2019_A	Phacelia pinnatifida Griseb. Ex Wedd	Boraginaceae	2019	herb	perennial	native non-endemic	C3	4072	Steppe	L5	0.498567	0.0797333	6.52161	2.04811	0.964871	0.63223	0.712353	0.391597	2.71611	0.795305	0.154554	1.27	1.59458	24.5208	107.256	6.24876	2.56551	8.48093	26.3333	5.37667	8.20333	298.28	4.70123	1.3052
Ech240	L13_A.adscensionis_2019_D	Aristida adscensionis L.	Poaceae	2019	shrub	perennial	native non-endemic	C4	3370	Puna	L13	0.961667	0.164467	5.98736	3.99195	1.39585	2.64091	1.6752	3.45574	4.07293	0.484097	0.787564	4.05667	5.27641	3.88807	305.097	3.04167	4.46667	7.84167	11	7.62667	12.02	306.521	11.1353	1.11104
Ech241	L7_A.spinossisima_2019_E	Adesmia spinosissima Vogel	Fabaceae	2019	shrub	perennial	endemic	C3	3870	Puna	L7	0.430333	0.0725333	3.67517	2.6505	1.60565	0.698181	0.894924	0.482583	2.34628	0.600517	0.295325	1.45	1.86341	21.601	129.588	7.81426	2.88557	10.0332	20	5.54333	7.53	300.646	6.55225	1.24919
Ech242	L2_P.bryoides_2019_A	Pycnophyllum bryoides (Phil.) Rohrb.	Caryophyllaceae	2019	cushion	perennial	native non-endemic	C3	4370	Steppe	L2	0.4715	0.0698667	9.04175	3.70031	1.40577	0.625925	0.782353	0.255917	2.97205	0.618664	0.327608	2.05333	2.26245	18.2416	142.942	8.48425	4.05804	12.8756	18.3333	5.68	10.8533	294.771	1.96925	1.38734
Ech243	L5_P.quadrangularis_2019_E	Parastrephia quadrangularis (Meyen) Cabr.	Asteraceae	2019	shrub	perennial	native non-endemic	C3	4072	Steppe	L5	0.498567	0.0797333	6.52161	2.04811	0.964871	0.63223	0.712353	0.391597	2.71611	0.795305	0.154554	1.27	1.59458	24.5208	107.256	6.24876	2.56551	8.48093	26.3333	5.37667	8.20333	298.28	4.70123	1.3052
Ech244	L1_J.frigida_2019_D	Jarava frigida (Phil.) F.Rojas	Poaceae	2019	grass	perennial	native non-endemic	C3	4480	Steppe	L1	0.497667	0.0728667	12.0136	4.69446	1.21273	0.329624	1.22476	0.334556	2.73901	0.696335	0.192947	1.40333	1.17074	15.0614	80.5791	5.40962	4.08789	9.83085	13.3333	5.34333	7.03	293.478	0.960991	1.41774
Ech245	L1_J.frigida_2019_E	Jarava frigida (Phil.) F.Rojas	Poaceae	2019	grass	perennial	native non-endemic	C3	4480	Steppe	L1	0.497667	0.0728667	12.0136	4.69446	1.21273	0.329624	1.22476	0.334556	2.73901	0.696335	0.192947	1.40333	1.17074	15.0614	80.5791	5.40962	4.08789	9.83085	13.3333	5.34333	7.03	293.478	0.960991	1.41774
Ech246	L13_A.imbricata_2019_B	Atriplex imbricata (Moq.) D. Dietr.	Amaranthaceae	2019	grass	annual	native non-endemic	C4	3370	Puna	L13	0.961667	0.164467	5.98736	3.99195	1.39585	2.64091	1.6752	3.45574	4.07293	0.484097	0.787564	4.05667	5.27641	3.88807	305.097	3.04167	4.46667	7.84167	11	7.62667	12.02	306.521	11.1353	1.11104
Ech247	L8_L.subinflatus_2019_E	Lupinus subinflatus C.P. Sm.	Fabaceae	2019	herb	perennial	native non-endemic	C3	3870	Puna	L8	0.452333	0.0843667	6.48917	2.34289	1.33407	0.790453	0.825687	0.565542	2.60379	0.629852	0.270664	1.55	2.03629	20.6101	129.588	10.7131	3.72471	14.1045	22.3333	5.46333	9.04333	300.646	6.55225	1.24919
Ech248	L17_A.imbricata_2019_A	Atriplex imbricata (Moq.) D. Dietr.	Amaranthaceae	2019	grass	annual	native non-endemic	C4	2970	Prepuna	L17	2.038	0.336333	2.31703	2.21727	2.98792	2.71674	13.0915	2.25775	4.25778	0.291051	2.40314	7.81333	7.49727	1.17237	323.826	4.82919	5.11609	9.61194	3.66667	8.25333	16.2667	311.221	14.8017	1.00052
Ech249	L13_H.doellii_2019_B	Hoffmannseggia doellii subsp. argentina	Fabaceae	2019	herb	annual	native	C3	3370	Puna	L13	0.961667	0.164467	5.98736	3.99195	1.39585	2.64091	1.6752	3.45574	4.07293	0.484097	0.787564	4.05667	5.27641	3.88807	305.097	3.04167	4.46667	7.84167	11	7.62667	12.02	306.521	11.1353	1.11104
Ech250	L15_A.imbricata_2019_E	Atriplex imbricata (Moq.) D. Dietr.	Amaranthaceae	2019	grass	annual	native non-endemic	C4	3170	Prepuna	L15	1.007	0.1664	4.14029	3.09566	2.94333	2.71486	3.50223	1.79202	5.08405	0.40477	1.05979	3.74333	5.55639	2.34153	258.345	4.0597	3.17413	7.23383	7	7.63	27.3833	308.871	12.9685	1.05578
Ech251	L14_C.commissuralis_2019_C	Chorizanthe commissuralis J. Rémy	Polygonaceae	2019	herb	annual	native non-endemic	C3	3270	Prepuna	L14	2.23	0.427	6.49463	4.2597	1.65709	2.12604	6.84219	2.53503	13.606	0.469484	1.33068	5.87333	5.05088	3.43381	411.714	6.71476	3.9005	10.6153	9.33333	7.52667	68.24	307.696	12.0519	1.08341
Ech252	L19_F.chilensis_2019_C	Fagonia chilensis Hook & Arn.	Zygophyllaceae	2019	shrub	perennial	native non-endemic	C3	2770	Prepuna	L19	4.78333	0.994333	2.07613	2.46838	22.539	3.1072	17.8169	2.3109	26.1768	0.351	10.764	33.7867	22.9624	1.09258	402.963	4.01658	4.20398	7.22056	3.66667	8.32	127.7	313.571	16.6349	0.945265
Ech253	L7_A.spinossisima_2019_D	Adesmia spinosissima Vogel	Fabaceae	2019	shrub	perennial	endemic	C3	3870	Puna	L7	0.430333	0.0725333	3.67517	2.6505	1.60565	0.698181	0.894924	0.482583	2.34628	0.600517	0.295325	1.45	1.86341	21.601	129.588	7.81426	2.88557	10.0332	20	5.54333	7.53	300.646	6.55225	1.24919
Ech254	L7_L.subinflatus_2019_E	Lupinus subinflatus C.P. Sm.	Fabaceae	2019	herb	perennial	native non-endemic	C3	3870	Puna	L7	0.430333	0.0725333	3.67517	2.6505	1.60565	0.698181	0.894924	0.482583	2.34628	0.600517	0.295325	1.45	1.86341	21.601	129.588	7.81426	2.88557	10.0332	20	5.54333	7.53	300.646	6.55225	1.24919
Ech256	L4_A.spinossisima_2019_B	Adesmia spinosissima Vogel	Fabaceae	2019	shrub	perennial	endemic	C3	4174	Steppe	L4	0.577333	0.0912333	6.1271	3.44438	1.09516	0.831382	0.936128	0.577139	4.67153	0.818006	0.262465	1.29	3.36867	20.1239	90.3584	8.25041	3.72471	11.6418	18.3333	5.25	20.2233	297.074	3.76579	1.33319
Ech257	L3_P.pinnatifida_2019_B	Phacelia pinnatifida Griseb. Ex Wedd	Boraginaceae	2019	herb	perennial	native non-endemic	C3	4270	Steppe	L3	0.228333	0.0341333	6.27656	3.17067	0.91715	0.348378	0.600988	0.366903	1.4118	0.610399	0.187206	1.32333	1.24687	14.8022	91.0133	6.16252	3.08789	8.91708	14.3333	5.80333	3.53667	295.946	2.88585	1.35971
Ech258	L3_M.monocephala_2019_B	Moschopsis monocephala (Phil.) Reiche	Calyceraceae	2019	herb	perennial	native non-endemic	C3	4270	Steppe	L3	0.228333	0.0341333	6.27656	3.17067	0.91715	0.348378	0.600988	0.366903	1.4118	0.610399	0.187206	1.32333	1.24687	14.8022	91.0133	6.16252	3.08789	8.91708	14.3333	5.80333	3.53667	295.946	2.88585	1.35971
Ech259	L7_P.quadrangularis_2019_C	Parastrephia quadrangularis (Meyen) Cabr.	Asteraceae	2019	shrub	perennial	native non-endemic	C3	3870	Puna	L7	0.430333	0.0725333	3.67517	2.6505	1.60565	0.698181	0.894924	0.482583	2.34628	0.600517	0.295325	1.45	1.86341	21.601	129.588	7.81426	2.88557	10.0332	20	5.54333	7.53	300.646	6.55225	1.24919
Ech260	L10_E.americana_2019_A	Ephedra americana Humb. & Bonpl. ex Willd.	Ephedraceae	2019	shrub	perennial	native non-endemic	C3	3670	Puna	L10	0.421667	0.0735333	11.6383	4.88723	1.17685	0.52494	0.718257	0.504931	3.12714	0.574785	0.269341	2.04	1.9598	12.3505	129.927	6.37977	3.34826	10.0614	14.3333	6.05667	6.99333	302.996	8.38545	1.19393
Ech261	L8_P.quadrangularis_2019_E	Parastrephia quadrangularis (Meyen) Cabr.	Asteraceae	2019	shrub	perennial	native non-endemic	C3	3870	Puna	L8	0.452333	0.0843667	6.48917	2.34289	1.33407	0.790453	0.825687	0.565542	2.60379	0.629852	0.270664	1.55	2.03629	20.6101	129.588	10.7131	3.72471	14.1045	22.3333	5.46333	9.04333	300.646	6.55225	1.24919
Ech262	L9_T.multiflora_2019_A	Tagetes multiflora Kunth	Asteraceae	2019	herb	annual	native non-endemic	C3	3770	Puna	L9	0.616333	0.089	10.8623	4.63227	1.59412	1.34303	0.722193	2.45592	3.25043	0.673537	0.33409	2.47667	4.50205	13.5444	175.385	3.13267	2.85572	5.32172	19.6667	6.15667	11.84	301.821	7.46885	1.22156
Ech263	L5_P.quadrangularis_2019_C	Parastrephia quadrangularis (Meyen) Cabr.	Asteraceae	2019	shrub	perennial	native non-endemic	C3	4072	Steppe	L5	0.498567	0.0797333	6.52161	2.04811	0.964871	0.63223	0.712353	0.391597	2.71611	0.795305	0.154554	1.27	1.59458	24.5208	107.256	6.24876	2.56551	8.48093	26.3333	5.37667	8.20333	298.28	4.70123	1.3052
Ech264	L7_J.frigida_2019_C	Jarava frigida (Phil.) F.Rojas	Poaceae	2019	grass	perennial	native non-endemic	C3	3870	Puna	L7	0.430333	0.0725333	3.67517	2.6505	1.60565	0.698181	0.894924	0.482583	2.34628	0.600517	0.295325	1.45	1.86341	21.601	129.588	7.81426	2.88557	10.0332	20	5.54333	7.53	300.646	6.55225	1.24919
Ech265	L1_J.frigida_2019_A	Jarava frigida (Phil.) F.Rojas	Poaceae	2019	grass	perennial	native non-endemic	C3	4480	Steppe	L1	0.497667	0.0728667	12.0136	4.69446	1.21273	0.329624	1.22476	0.334556	2.73901	0.696335	0.192947	1.40333	1.17074	15.0614	80.5791	5.40962	4.08789	9.83085	13.3333	5.34333	7.03	293.478	0.960991	1.41774
Ech266	L7_A.spinossisima_2019_B	Adesmia spinosissima Vogel	Fabaceae	2019	shrub	perennial	endemic	C3	3870	Puna	L7	0.430333	0.0725333	3.67517	2.6505	1.60565	0.698181	0.894924	0.482583	2.34628	0.600517	0.295325	1.45	1.86341	21.601	129.588	7.81426	2.88557	10.0332	20	5.54333	7.53	300.646	6.55225	1.24919
Ech267	L16_Opuntia.sp_2019_C	Maihueniopsis spp.	Cactaceae	2019	Cactus	perennial	NA	CAM	3070	Prepuna	L16	0.538333	0.0997667	2.81844	3.1124	1.40087	1.25445	1.11143	2.30967	2.03507	0.342446	0.794226	2.98333	3.36518	1.88588	290.635	3.18905	3.07297	6.26202	5.66667	7.93667	6.09	310.052	13.8854	1.0283
Ech269	L5_A.spinossisima_2019_B	Adesmia spinosissima Vogel	Fabaceae	2019	shrub	perennial	endemic	C3	4072	Steppe	L5	0.498567	0.0797333	6.52161	2.04811	0.964871	0.63223	0.712353	0.391597	2.71611	0.795305	0.154554	1.27	1.59458	24.5208	107.256	6.24876	2.56551	8.48093	26.3333	5.37667	8.20333	298.28	4.70123	1.3052
Ech271	L3_J.frigida_2019_D	Jarava frigida (Phil.) F.Rojas	Poaceae	2019	grass	perennial	native non-endemic	C3	4270	Steppe	L3	0.228333	0.0341333	6.27656	3.17067	0.91715	0.348378	0.600988	0.366903	1.4118	0.610399	0.187206	1.32333	1.24687	14.8022	91.0133	6.16252	3.08789	8.91708	14.3333	5.80333	3.53667	295.946	2.88585	1.35971
Ech272	L8_J.frigida_2019_B	Jarava frigida (Phil.) F.Rojas	Poaceae	2019	grass	perennial	native non-endemic	C3	3870	Puna	L8	0.452333	0.0843667	6.48917	2.34289	1.33407	0.790453	0.825687	0.565542	2.60379	0.629852	0.270664	1.55	2.03629	20.6101	129.588	10.7131	3.72471	14.1045	22.3333	5.46333	9.04333	300.646	6.55225	1.24919
Ech273	L7_L.subinflatus_2019_B	Lupinus subinflatus C.P. Sm.	Fabaceae	2019	herb	perennial	native non-endemic	C3	3870	Puna	L7	0.430333	0.0725333	3.67517	2.6505	1.60565	0.698181	0.894924	0.482583	2.34628	0.600517	0.295325	1.45	1.86341	21.601	129.588	7.81426	2.88557	10.0332	20	5.54333	7.53	300.646	6.55225	1.24919
Ech274	L8_A.spinossisima_2019_E	Adesmia spinosissima Vogel	Fabaceae	2019	shrub	perennial	endemic	C3	3870	Puna	L8	0.452333	0.0843667	6.48917	2.34289	1.33407	0.790453	0.825687	0.565542	2.60379	0.629852	0.270664	1.55	2.03629	20.6101	129.588	10.7131	3.72471	14.1045	22.3333	5.46333	9.04333	300.646	6.55225	1.24919
Ech275	L6_L.subinflatus_2019_D	Lupinus subinflatus C.P. Sm.	Fabaceae	2019	herb	perennial	native non-endemic	C3	3970	Puna	L6	0.339667	0.0610333	5.62269	2.74285	0.982114	0.384196	0.689622	0.441597	1.93936	0.77073	0.21916	1.05	1.20884	23.4003	94.4889	6.74461	3.73964	9.81758	23	5.39	5.2	299.471	5.63565	1.27682
Ech276	L1_M.monocephala_2019_A	Moschopsis monocephala (Phil.) Reiche	Calyceraceae	2019	herb	perennial	native non-endemic	C3	4480	Steppe	L1	0.497667	0.0728667	12.0136	4.69446	1.21273	0.329624	1.22476	0.334556	2.73901	0.696335	0.192947	1.40333	1.17074	15.0614	80.5791	5.40962	4.08789	9.83085	13.3333	5.34333	7.03	293.478	0.960991	1.41774
Ech307	L5_P.quadrangularis_2019_A	Parastrephia quadrangularis (Meyen) Cabr.	Asteraceae	2019	shrub	perennial	native non-endemic	C3	4072	Steppe	L5	0.498567	0.0797333	6.52161	2.04811	0.964871	0.63223	0.712353	0.391597	2.71611	0.795305	0.154554	1.27	1.59458	24.5208	107.256	6.24876	2.56551	8.48093	26.3333	5.37667	8.20333	298.28	4.70123	1.3052
Ech192a	L5_A.spinossisima_2019_C	Adesmia spinosissima Vogel	Fabaceae	2019	shrub	perennial	endemic	C3	4072	Steppe	L5	0.498567	0.0797333	6.52161	2.04811	0.964871	0.63223	0.712353	0.391597	2.71611	0.795305	0.154554	1.27	1.59458	24.5208	107.256	6.24876	2.56551	8.48093	26.3333	5.37667	8.20333	298.28	4.70123	1.3052
Ech205a	L5_L.subinflatus_2019_E	Lupinus subinflatus C.P. Sm.	Fabaceae	2019	herb	perennial	native non-endemic	C3	4072	Steppe	L5	0.498567	0.0797333	6.52161	2.04811	0.964871	0.63223	0.712353	0.391597	2.71611	0.795305	0.154554	1.27	1.59458	24.5208	107.256	6.24876	2.56551	8.48093	26.3333	5.37667	8.20333	298.28	4.70123	1.3052
Ech250P	L16_Opuntia.sp_2019_F	Maihueniopsis spp.	Cactaceae	2019	Cactus	perennial	NA	CAM	3070	Prepuna	L16	0.538333	0.0997667	2.81844	3.1124	1.40087	1.25445	1.11143	2.30967	2.03507	0.342446	0.794226	2.98333	3.36518	1.88588	290.635	3.18905	3.07297	6.26202	5.66667	7.93667	6.09	310.052	13.8854	1.0283
Ech254a	L8_L.subinflatus_2019_C	Lupinus subinflatus C.P. Sm.	Fabaceae	2019	herb	perennial	native non-endemic	C3	3870	Puna	L8	0.452333	0.0843667	6.48917	2.34289	1.33407	0.790453	0.825687	0.565542	2.60379	0.629852	0.270664	1.55	2.03629	20.6101	129.588	10.7131	3.72471	14.1045	22.3333	5.46333	9.04333	300.646	6.55225	1.24919
Ech260a	L7_J.frigida_2019_B	Jarava frigida (Phil.) F.Rojas	Poaceae	2019	grass	perennial	native non-endemic	C3	3870	Puna	L7	0.430333	0.0725333	3.67517	2.6505	1.60565	0.698181	0.894924	0.482583	2.34628	0.600517	0.295325	1.45	1.86341	21.601	129.588	7.81426	2.88557	10.0332	20	5.54333	7.53	300.646	6.55225	1.24919
Ech002	L7_B.tola_2014_A	Baccharis tola Phil.	Asteraceae	2014	shrub	perennial	endemic	C3	3870	Puna	L7	NA	NA	NA	NA	NA	NA	NA	NA	NA	NA	NA	NA	NA	NA	NA	NA	NA	NA	NA	NA	NA	NA	NA	NA
Ech003	L14_A.artemisioides_2014_A	Ambrosia artemisioides Meyen & Walp.	Asteraceae	2014	herb	perennial	native non-endemic	C3	3270	Prepuna	L14	NA	NA	NA	NA	NA	NA	NA	NA	NA	NA	NA	NA	NA	NA	NA	NA	NA	NA	NA	NA	NA	NA	NA	NA
Ech007	L5_B.tola_2014_A	Baccharis tola Phil.	Asteraceae	2014	shrub	perennial	endemic	C3	4072	Steppe	L5	NA	NA	NA	NA	NA	NA	NA	NA	NA	NA	NA	NA	NA	NA	NA	NA	NA	NA	NA	NA	NA	NA	NA	NA
Ech008	L6_B.tola_2014_A	Baccharis tola Phil.	Asteraceae	2014	shrub	perennial	endemic	C3	3970	Puna	L6	NA	NA	NA	NA	NA	NA	NA	NA	NA	NA	NA	NA	NA	NA	NA	NA	NA	NA	NA	NA	NA	NA	NA	NA
Ech009	L3_A.atacamensis_2014_A	Azorella atacamensis G.M. Plunkett & A.N. Nicolas	Apiaceae	2014	shrub	perennial	Native non-endemic	C3	4270	Steppe	L3	NA	NA	NA	NA	NA	NA	NA	NA	NA	NA	NA	NA	NA	NA	NA	NA	NA	NA	NA	NA	NA	NA	NA	NA
Ech011	L17_A.artemisioides_2014_A	Ambrosia artemisioides Meyen & Walp.	Asteraceae	2014	herb	perennial	native non-endemic	C3	2970	Prepuna	L17	NA	NA	NA	NA	NA	NA	NA	NA	NA	NA	NA	NA	NA	NA	NA	NA	NA	NA	NA	NA	NA	NA	NA	NA
Ech014	L6_J.frigida_2014_A	Jarava frigida (Phil.) F.Rojas	Poaceae	2014	grass	perennial	native non-endemic	C3	3970	Puna	L6	NA	NA	NA	NA	NA	NA	NA	NA	NA	NA	NA	NA	NA	NA	NA	NA	NA	NA	NA	NA	NA	NA	NA	NA
Ech015	L5_P.quadrangularis_2014_A	Parastrephia quadrangularis (Meyen) Cabr.	Asteraceae	2014	shrub	perennial	native non-endemic	C3	4072	Steppe	L5	NA	NA	NA	NA	NA	NA	NA	NA	NA	NA	NA	NA	NA	NA	NA	NA	NA	NA	NA	NA	NA	NA	NA	NA
Ech017	L17_A.imbricata_2014_A	Atriplex imbricata (Moq.) D. Dietr.	Amaranthaceae	2014	grass	annual	native non-endemic	C4	2970	Prepuna	L17	NA	NA	NA	NA	NA	NA	NA	NA	NA	NA	NA	NA	NA	NA	NA	NA	NA	NA	NA	NA	NA	NA	NA	NA
Ech019	L13_A.imbricata_2014_A	Atriplex imbricata (Moq.) D. Dietr.	Amaranthaceae	2014	grass	annual	native non-endemic	C4	3370	Puna	L13	NA	NA	NA	NA	NA	NA	NA	NA	NA	NA	NA	NA	NA	NA	NA	NA	NA	NA	NA	NA	NA	NA	NA	NA
Ech021	L7_J.frigida_2014_A	Jarava frigida (Phil.) F.Rojas	Poaceae	2014	grass	perennial	native non-endemic	C3	3870	Puna	L7	NA	NA	NA	NA	NA	NA	NA	NA	NA	NA	NA	NA	NA	NA	NA	NA	NA	NA	NA	NA	NA	NA	NA	NA
Ech026	L6_A.spinossisima_2014_A	Adesmia spinosissima Vogel	Fabaceae	2014	shrub	perennial	endemic	C3	3970	Puna	L6	NA	NA	NA	NA	NA	NA	NA	NA	NA	NA	NA	NA	NA	NA	NA	NA	NA	NA	NA	NA	NA	NA	NA	NA
Ech027	L7_P.quadrangularis_2014_A	Parastrephia quadrangularis (Meyen) Cabr.	Asteraceae	2014	shrub	perennial	native non-endemic	C3	3870	Puna	L7	NA	NA	NA	NA	NA	NA	NA	NA	NA	NA	NA	NA	NA	NA	NA	NA	NA	NA	NA	NA	NA	NA	NA	NA
Ech033	L8_P.quadrangularis_2014_A	Parastrephia quadrangularis (Meyen) Cabr.	Asteraceae	2014	shrub	perennial	native non-endemic	C3	3870	Puna	L8	NA	NA	NA	NA	NA	NA	NA	NA	NA	NA	NA	NA	NA	NA	NA	NA	NA	NA	NA	NA	NA	NA	NA	NA
Ech036	L19_A.artemisioides_2014_A	Ambrosia artemisioides Meyen & Walp.	Asteraceae	2014	herb	perennial	native non-endemic	C3	2770	Prepuna	L19	NA	NA	NA	NA	NA	NA	NA	NA	NA	NA	NA	NA	NA	NA	NA	NA	NA	NA	NA	NA	NA	NA	NA	NA
Ech038	L8_F.denudata_2014_A	Fabiana denudata Miers	Solanaceae	2014	shrub	perennial	endemic	C3	3870	Puna	L8	NA	NA	NA	NA	NA	NA	NA	NA	NA	NA	NA	NA	NA	NA	NA	NA	NA	NA	NA	NA	NA	NA	NA	NA
Ech048	L9_B.tola_2014_A	Baccharis tola Phil.	Asteraceae	2014	shrub	perennial	endemic	C3	3770	Puna	L9	NA	NA	NA	NA	NA	NA	NA	NA	NA	NA	NA	NA	NA	NA	NA	NA	NA	NA	NA	NA	NA	NA	NA	NA
Ech055	L7_A.spinossisima_2014_A	Adesmia spinosissima Vogel	Fabaceae	2014	shrub	perennial	endemic	C3	3870	Puna	L7	NA	NA	NA	NA	NA	NA	NA	NA	NA	NA	NA	NA	NA	NA	NA	NA	NA	NA	NA	NA	NA	NA	NA	NA
Ech066	L6_P.quadrangularis_2014_A	Parastrephia quadrangularis (Meyen) Cabr.	Asteraceae	2014	shrub	perennial	native non-endemic	C3	3970	Puna	L6	NA	NA	NA	NA	NA	NA	NA	NA	NA	NA	NA	NA	NA	NA	NA	NA	NA	NA	NA	NA	NA	NA	NA	NA
Ech078	L15_A.imbricata_2014_A	Atriplex imbricata (Moq.) D. Dietr.	Amaranthaceae	2014	grass	annual	native non-endemic	C4	3170	Prepuna	L15	NA	NA	NA	NA	NA	NA	NA	NA	NA	NA	NA	NA	NA	NA	NA	NA	NA	NA	NA	NA	NA	NA	NA	NA
Ech082	L18_A.imbricata_2014_A	Atriplex imbricata (Moq.) D. Dietr.	Amaranthaceae	2014	grass	annual	native non-endemic	C4	2870	Prepuna	L18	NA	NA	NA	NA	NA	NA	NA	NA	NA	NA	NA	NA	NA	NA	NA	NA	NA	NA	NA	NA	NA	NA	NA	NA
Ech095	L8_A.spinossisima_2014_A	Adesmia spinosissima Vogel	Fabaceae	2014	shrub	perennial	endemic	C3	3870	Puna	L8	NA	NA	NA	NA	NA	NA	NA	NA	NA	NA	NA	NA	NA	NA	NA	NA	NA	NA	NA	NA	NA	NA	NA	NA
Ech109	L15_A.artemisioides_2014_A	Ambrosia artemisioides Meyen & Walp.	Asteraceae	2014	herb	perennial	native non-endemic	C3	3170	Prepuna	L15	NA	NA	NA	NA	NA	NA	NA	NA	NA	NA	NA	NA	NA	NA	NA	NA	NA	NA	NA	NA	NA	NA	NA	NA
Ech021	L7_J.frigida_2014_A	Jarava frigida (Phil.) F.Rojas	Poaceae	2014	grass	perennial	native non-endemic	C3	3870	Puna	L7	NA	NA	NA	NA	NA	NA	NA	NA	NA	NA	NA	NA	NA	NA	NA	NA	NA	NA	NA	NA	NA	NA	NA	NA
Ech023	L6_Opuntia_2014_A	Maihueniopsis spp.	Cactaceae	2014	Cactus	perennial	NA	CAM	3970	Puna	L6	NA	NA	NA	NA	NA	NA	NA	NA	NA	NA	NA	NA	NA	NA	NA	NA	NA	NA	NA	NA	NA	NA	NA	NA
Ech054	L7_Opuntia_2014_A	Maihueniopsis spp.	Cactaceae	2014	Cactus	perennial	NA	CAM	3870	Puna	L7	NA	NA	NA	NA	NA	NA	NA	NA	NA	NA	NA	NA	NA	NA	NA	NA	NA	NA	NA	NA	NA	NA	NA	NA
Ech075	L9_Opuntia_2014_A	Maihueniopsis spp.	Cactaceae	2014	Cactus	perennial	NA	CAM	3770	Puna	L9	NA	NA	NA	NA	NA	NA	NA	NA	NA	NA	NA	NA	NA	NA	NA	NA	NA	NA	NA	NA	NA	NA	NA	NA
Ech093	L16_Opuntia_2014_A	Maihueniopsis spp.	Cactaceae	2014	Cactus	perennial	NA	CAM	3070	Prepuna	L16	NA	NA	NA	NA	NA	NA	NA	NA	NA	NA	NA	NA	NA	NA	NA	NA	NA	NA	NA	NA	NA	NA	NA	NA
Ech009	L3_A.atacamensis_2014_A	Azorella atacamensis G.M. Plunkett & A.N. Nicolas	Apiaceae	2014	shrub	perennial	Native non-endemic	C3	4270	Steppe	L3	NA	NA	NA	NA	NA	NA	NA	NA	NA	NA	NA	NA	NA	NA	NA	NA	NA	NA	NA	NA	NA	NA	NA	NA
Ech011	L17_A.artemisioides_2014_A	Ambrosia artemisioides Meyen & Walp.	Asteraceae	2014	herb	perennial	native non-endemic	C3	2970	Prepuna	L17	NA	NA	NA	NA	NA	NA	NA	NA	NA	NA	NA	NA	NA	NA	NA	NA	NA	NA	NA	NA	NA	NA	NA	NA

## Sheet: S1b_Agronomic ornamental plants
Table S1b_Sample data from agronomic and ornemental plants
SampleID	Species	Common_name	Family
Pe_1	Capsicum annuum L.	Pepper	Solanaceae
Pe_3	Capsicum annuum L.	Pepper	Solanaceae
Gb_2	Phaseolus vulgaris L.	Green_bean	Fabaceae
Spi_3	Spinacia oleracea L.	Spinach	Amaranthaceae
Bb_1	Vicia faba L.	Broad_bean	Fabaceae
Bb_3	Vicia faba L.	Broad_bean	Fabaceae
Pea_1	Pisum sativum L.	Pea	Fabaceae
Pe_2	Capsicum annuum L.	Pepper	Solanaceae
Be_1	Beta vulgaris L.	Beet	Amaranthaceae
Pu_1	Portulaca oleracea L.	Purslane	Portulaceae
Pea_2	Pisum sativum L.	Pea	Fabaceae
Gb_1	Phaseolus vulgaris L.	Green_bean	Fabaceae
Su_4	Helianthus annuus L.	Sunflower	Asteraceae
Bb_2	Vicia faba L.	Broad_bean	Fabaceae
Be_4	Beta vulgaris L.	Beet	Amaranthaceae
Pe_4	Capsicum annuum L.	Pepper	Solanaceae
Spi_4	Spinacia oleracea L.	Spinach	Amaranthaceae
Pea_3	Pisum sativum L.	Pea	Fabaceae
Su_1	Helianthus annuus L.	Sunflower	Asteraceae
Be_3	Beta vulgaris L.	Beet	Amaranthaceae
Be_2	Beta vulgaris L.	Beet	Amaranthaceae
Gb_3	Phaseolus vulgaris L.	Green_bean	Fabaceae
Spi_1	Spinacia oleracea L.	Spinach	Amaranthaceae
Gb_4	Phaseolus vulgaris L.	Green_bean	Fabaceae
Su_3	Helianthus annuus L.	Sunflower	Asteraceae
Pu_2	Portulaca oleracea L.	Purslane	Portulaceae
Su_2	Helianthus annuus L.	Sunflower	Asteraceae
Pu_3	Portulaca oleracea L.	Purslane	Portulaceae
Spi_2	Spinacia oleracea L.	Spinach	Amaranthaceae
Mai_1	Zea mays L.	Maize	Poaceae
Tab_5	Nicotiana tabacum L.	Tobacco	Solanaceae
Tom_1	Solanum lycopersicum L.	Tomato	Solanaceae
Tab_3	Nicotiana tabacum L.	Tobacco	Solanaceae
Tom_2	Solanum lycopersicum L.	Tomato	Solanaceae
Tom_3	Solanum lycopersicum L.	Tomato	Solanaceae
Mai_2	Zea mays L.	Maize	Poaceae
Tab_1	Nicotiana tabacum L.	Tobacco	Solanaceae
Pe_1	Capsicum annuum L.	Pepper	Solanaceae
Pe_2	Capsicum annuum L.	Pepper	Solanaceae
Pe_3	Capsicum annuum L.	Pepper	Solanaceae
Mai_3	Zea mays L.	Maize	Poaceae

## Sheet: S2_Metabolic dataset
Table S2_Metabolic dataset
Sample	Altitude	neg_0002	neg_0003	neg_0005	neg_0010	neg_0012	neg_0019	neg_0020	neg_0021	neg_0022	neg_0023	neg_0026	neg_0027	neg_0029	neg_0030	neg_0031	neg_0036	neg_0039	neg_0044	neg_0045	neg_0046	neg_0047	neg_0048	neg_0049	neg_0050	neg_0059	neg_0062	neg_0063	neg_0065	neg_0066	neg_0067	neg_0068	neg_0072	neg_0073	neg_0074	neg_0075	neg_0076	neg_0077	neg_0078	neg_0080	neg_0081	neg_0082	neg_0083	neg_0084	neg_0085	neg_0086	neg_0087	neg_0089	neg_0090
Ech001	2870	419808	3896210275	236201	2.92866e+07	3.94679e+07	4.59659e+06	1.24737e+06	8.6108e+06	972095	295246	2148347955	6.78584e+06	7.88422e+08	2.01639e+07	4.13455e+07	1.04707e+07	701179	1.70666e+08	3.83582e+06	876544	1.72691e+07	5.91986e+08	4.23546e+07	351754	3.59474e+08	459416	491963	178869	5.61325e+07	2.66444e+08	3.58264e+06	7.64206e+06	1.81563e+06	1.30414e+06	1.11054e+06	1.70594e+06	3.90762e+08	5.51906e+06	3.4134e+08	2.576e+06	3.37096e+06	3.59036e+06	3.58791e+07	2.30314e+06	5.1862e+08	5.02232e+07	2.19609e+06	2.5991e+07
Ech005	3170	348096	4941691440	426672	8.30808e+06	1.13224e+08	4.10132e+06	1.70595e+06	4.38247e+06	2.23264e+06	300985	3192974508	1.64596e+08	8.74123e+06	1.59217e+06	9.33119e+06	8.70802e+06	392855	1.38668e+07	54348.1	52399.4	2.33023e+06	2.87899e+08	1.51247e+08	249563	453783750	274476	403700	905180	6.27585e+07	1.85272e+07	1.11757e+07	8.41129e+06	451013	4.98683e+06	1.07127e+06	953660	2.07965e+08	2.90565e+06	4.6177e+06	499760	69401.2	1.84342e+07	6.97103e+07	1.62976e+06	3.98082e+08	2.62443e+07	3.13383e+06	2.45154e+07
Ech016	4072	1.36178e+06	1393985687	365549	1.86751e+06	6.16596e+06	1.52194e+06	1.69942e+06	3.35459e+06	6.49411e+06	779957	9.74005e+08	656067	2.40073e+06	482003	1.08601e+07	2.17738e+06	239617	1.6883e+07	106459	2.48054e+06	882325	8.96805e+07	9.28009e+06	6.08377e+07	8.06576e+07	294171	180928	59963	113340495	6.42329e+07	7.2038e+07	1.41517e+08	1.038e+06	9.25862e+08	421312	1.13666e+06	3.52025e+06	127268	1.07481e+06	180767	91998.9	154123	1.06288e+07	901893	1.2988e+08	7.58645e+06	2.38416e+06	1.07039e+07
Ech025	3870	1.31515e+06	1393576980	316065	1.8169e+06	1.25142e+07	971713	795693	5.52165e+06	2.09704e+08	1.23349e+06	9.82581e+08	1.06409e+08	4.21795e+06	363991	5.96191e+06	6.21569e+06	245690	7.33158e+06	94482.4	2.90049e+06	182538	3.42097e+07	5.74124e+06	2.42978e+07	4.53726e+07	70800.8	84016.9	62132.2	4.69375e+07	1.59172e+07	3.46244e+06	1.61644e+07	348384	9.56704e+08	677372	1.01759e+06	3.62157e+06	178696	703576	230850	281866	198621	8.82879e+06	1.1097e+06	1.14059e+08	3.5059e+06	1.14795e+06	7.89445e+06
Ech028	2870	345783	4.66154e+08	1.08822e+06	4.02035e+06	7.08352e+07	7.05384e+06	781110	5.91788e+06	4.42119e+06	984156	2.64774e+08	1702802807	3.33671e+07	974280	7.24826e+06	3.17448e+06	327833	1.10416e+07	565527	350441	534954	2.42704e+08	2683033169	52134.5	1334569354	83502.1	1.05258e+06	964630	1.53779e+08	1.72006e+07	1.79546e+06	3.04577e+07	7.36595e+07	675500	320155	1.25495e+06	7.54452e+06	413525	627634	616117	2.19886e+07	425227	6.69334e+06	792994	1.97947e+08	4.81657e+06	987537	9.21055e+06
Ech029	3270	332719	8.24144e+07	3.44826e+06	7.92131e+06	3.53533e+07	8.34318e+06	1.47671e+06	5.04681e+06	4.8947e+06	396462	1.72951e+07	4253883522	4.33484e+08	3.11203e+06	3.08389e+07	1.69331e+07	1.24485e+06	141366078	4.79944e+08	3.27039e+06	9.29071e+06	5.80598e+07	8558597623	92559.9	1319783904	229742	782933	690090	1.03389e+08	2.29867e+08	1.63087e+07	2.17994e+07	1.3366e+06	670184	1.5156e+06	1.7636e+06	8.05494e+06	807546	3.07535e+08	790526	4.7357e+07	239710	2.01448e+08	1.42878e+06	6.33816e+08	1.22077e+07	3.37288e+06	9.9766e+07
Ech030	3270	390522	1748917229	147838	1.03423e+07	1.29778e+08	2.57591e+06	1.05466e+06	8.60741e+06	1.66703e+06	657263	1036685494	2.57298e+08	1809480155	1.7147e+07	4.11589e+07	2.92577e+06	873504	1.60797e+08	1.15555e+06	902196	2.68594e+07	6.87097e+08	2.42029e+07	86018.7	2.05575e+08	712857	455739	152663	2.42542e+08	3.43307e+08	2.52168e+06	1.29033e+07	2.48337e+06	1.72464e+06	1.12074e+06	1.67928e+06	4.73428e+06	155925	4.12849e+08	1.97492e+06	1.15612e+07	2.31119e+06	2.07848e+07	2.1498e+06	1055191502	6.57073e+06	1.33825e+06	1.8595e+07
Ech031	3870	1.16653e+08	1789845810	225063	1.40992e+06	4.7656e+06	6.65265e+06	2.65059e+06	6.82938e+06	2.75938e+06	527057	1056896436	9.08107e+07	3.07132e+06	864190	1.23301e+07	2.43369e+06	248251	1.54245e+07	2.127e+06	2.51122e+06	952093	105802517	4.74935e+06	336352	3.3022e+07	3.87226e+07	1.56371e+08	7.40545e+06	1.4552e+08	7.02447e+07	1416560987	1.41903e+06	9.22632e+06	779190	8.15272e+07	1.04615e+06	3.42051e+08	5.42751e+06	2.6309e+06	350378	56081.2	214551	6.25661e+06	800647	1.24654e+08	7.89517e+06	1.12471e+06	6.09573e+06
Ech032	4072	2.14971e+06	1312913742	227391	1.51249e+06	1.22779e+07	998534	536229	6.01069e+06	7.55145e+06	741600	8.03313e+08	705004	4.20441e+06	830707	6.19664e+06	1.79569e+06	340264	7.99801e+06	257573	3.82423e+06	705343	5.02546e+07	6.74568e+06	9.38833e+07	195830267	170497	136517	129852	1.67568e+07	1.44358e+07	2.1816e+08	1.73158e+07	758949	1026783237	1.08236e+06	2.58108e+06	2.50044e+06	153498	708595	307558	96711	161779	2.99934e+07	796934	1.25784e+08	6.028e+06	1.62833e+06	1.01268e+07
Ech034	3270	427177	6267740970	1.00922e+07	4961247903	2.94177e+07	4.92082e+06	770044	9.7996e+06	8.1388e+06	151030	3599779765	3.67323e+08	5.88875e+06	3.89411e+06	4.3414e+07	1.08484e+07	221191	1.67678e+08	76713.6	322713	6.06408e+06	308042879	1.51672e+07	73222.1	2.77946e+07	1.11738e+06	3.07552e+06	1.62731e+06	4.84599e+07	3.30481e+08	2.26521e+08	2.53162e+07	4.27597e+06	5.14598e+06	5.20451e+06	4.12883e+06	1.02163e+07	544191	9.24908e+06	352934	855483	2.41484e+08	7.94701e+07	2.02537e+06	7.22595e+08	3.10719e+07	1.31816e+06	9.78576e+06
Ech035	3870	1.31852e+06	1539035170	379501	3.38933e+06	3.71552e+08	1.1497e+06	1.12617e+06	1.00545e+07	1.18191e+06	346736	1262502135	8.79636e+06	5.12625e+06	1.64634e+06	4.74733e+06	586838	931118	4.77913e+06	458367	168681	190935	2.7138e+07	1.09488e+07	180075	3.74868e+08	655803	929981	263607	3.17315e+07	7.9169e+06	9.74965e+06	6.6933e+06	2.43927e+06	2.63952e+06	993211	2.17671e+06	2.0518e+07	1.43018e+06	2.63571e+06	2.99159e+06	196041	176438	1.63478e+07	1.8919e+06	3.95143e+08	1.52655e+07	3.86575e+06	1.55123e+07
Ech037	4072	173586	2098201598	49583.8	1.64625e+07	1.76171e+07	2.19103e+08	8.70128e+06	2.28391e+06	2.5028e+06	361204	1986633709	648323	3.95376e+06	2.01735e+06	1.24794e+07	4.66734e+07	52819.5	2.44749e+07	2.51303e+06	215926	339080	3.01718e+08	4.35148e+07	242962	1.91125e+08	732577	327438	1.24034e+06	2.44176e+07	3.90642e+07	7.23059e+07	2.63147e+06	2.00864e+06	3.00381e+06	2.77828e+06	4.98829e+06	2241450035	6.98128e+07	4.4851e+06	438784	116071	186304	1.26762e+08	1.27385e+06	1.35915e+08	2.98749e+07	2.82494e+06	1.44683e+07
Ech039	2770	239347	2.16255e+08	363032	2.26509e+08	2.04729e+07	7.50593e+06	2.40481e+07	2.80366e+06	6.80497e+06	404135	1.10135e+08	1796569849	1.04099e+07	1.59465e+06	4.58631e+06	1.14818e+07	989434	3.83751e+08	3.88521e+06	651604	1.10264e+06	3.61837e+08	2.40783e+08	45415.7	846157999	278897	227413	2.24965e+06	3.26954e+07	8.80006e+06	3.27358e+06	5.99558e+06	1.45133e+06	1.94805e+06	698020	2.47269e+06	1.4858e+07	858720	4.33557e+06	219486	597237	494109	3.36545e+06	1.39903e+06	4.63033e+07	5.84115e+06	3.12692e+06	25076884
Ech040	3270	350758	8440989138	1.65537e+06	1870239544	2.04489e+07	5.01247e+06	1.42526e+06	9.30728e+06	6.56782e+06	1.26293e+06	6763330740	1847361547	8.18715e+06	2.50722e+06	4.81816e+07	1.45675e+07	872056	1.39271e+08	96434.9	230303	6.94423e+06	3.5608e+08	1.58418e+07	405330	4.89348e+07	1.20564e+06	890994	2.34185e+06	3.68609e+08	3.34765e+08	1.30739e+08	1.95447e+07	2.75419e+06	3.00276e+06	3.54696e+06	4.93366e+06	1.03086e+07	409322	1.61994e+07	630035	1.20452e+06	1159384170	4.23987e+07	3.33609e+06	6.24586e+08	4.37468e+07	2.33706e+06	2.04353e+07
Ech041	4174	157144	1108927200	862996	2.47357e+07	1.39352e+08	1.04801e+06	778629	9.8508e+06	1.52201e+06	423303	7.8708e+08	3.05047e+06	1.10318e+07	2.46722e+06	2.55943e+07	1.05616e+06	551899	8.82832e+07	116851	744564	1.3338e+06	7.31536e+08	7.43911e+07	461411	4.79932e+08	272436	420712	799920	3.05753e+07	1.86015e+08	1.45858e+06	3.9187e+08	937376	7.68583e+06	678868	1.5173e+06	1.60029e+06	116029	1.97143e+06	220525	1.5538e+07	184828	9.20975e+06	1.30862e+06	3.91039e+08	1.01096e+07	4.15211e+06	3.93105e+07
Ech043	4072	5.45315e+07	2423604655	420095	2.25993e+06	5.67923e+06	1.36325e+07	2.32862e+06	3.54413e+06	1.42816e+06	880725	1501102908	8.25307e+07	3.62006e+06	928958	1.85849e+07	3.3263e+06	516311	4.93959e+07	551926	1.82822e+06	1.33376e+06	1.45216e+08	1.30145e+07	56686.7	4.46748e+07	7.16936e+08	2.1253e+08	1.41151e+08	1.54458e+08	9.01468e+07	1822520682	2.16944e+06	7.12895e+07	1.11989e+06	9.71407e+07	2.66324e+06	3.55549e+08	5.7206e+06	1.16159e+06	224395	35904.2	188264	1.22847e+07	1.02752e+06	1.399e+08	1.20753e+07	2.70849e+06	6.83434e+06
Ech044	3270	681277	1553883485	291207	1.21594e+07	2.91709e+07	692139	1.53072e+06	9.32216e+06	1.17832e+06	585253	9.3047e+08	6.00008e+07	7.67346e+08	1.98136e+07	2.52468e+07	2.21306e+06	132343	2.53894e+07	2.20104e+06	9.96578e+06	2.03679e+06	3.07534e+08	1.28262e+07	0	9.8389e+07	1.29609e+06	1.68013e+06	550790	1.37088e+08	1.69182e+08	5.27182e+06	8.70165e+06	2.67495e+06	2.51287e+06	1.05874e+06	1.23227e+06	3.38109e+06	57398.8	4.38858e+08	1.35199e+06	2.89657e+06	6.99478e+06	8.01062e+06	1.73333e+06	7.29827e+08	1.3631e+07	1.68688e+06	1.54254e+07
Ech045	3170	280224	512898092	549441	3.57472e+07	1.36415e+07	9.78617e+06	623365708	2.27596e+06	1.37021e+07	574693	2.84031e+08	2.80711e+08	5.51328e+06	1.37301e+06	1.06272e+07	3.75478e+07	838196	2.77354e+08	428781	92907.4	287598	221263829	5.91312e+07	111446	575738248	130380	525671	3.68116e+06	246257398	2.39398e+07	4.68515e+06	3.38443e+06	2.2355e+06	1.61559e+06	948914	2.26037e+06	2.56174e+06	105988	3.471e+06	417836	656551	338754	5.10123e+06	1.62801e+06	7.06459e+07	9.90526e+06	2.80855e+06	3.08877e+07
Ech046	3170	242717	5146158207	885556	7631290	1.27469e+07	1.35833e+07	9.36525e+06	2.28586e+06	2.23382e+06	407362	4717189526	1.32806e+08	3.92982e+06	2.05111e+06	3.40021e+07	9.68596e+07	919992	4.31865e+07	165387	105940	4.41277e+06	4.24779e+08	1388326112	277331	4.99225e+08	744275	354448	869903	3.84561e+08	1.61021e+08	1.81718e+08	9.03967e+06	1.98586e+06	1.31501e+06	4.43179e+06	2.09657e+06	1.15042e+08	1.86535e+06	2.66632e+06	751588	168477	9.62629e+06	2.58201e+07	1.54579e+06	8.20343e+07	3.94515e+07	6.98923e+06	2.27564e+08
Ech049	3470	185686	9.7711e+08	114219	2.51451e+06	1.29697e+07	6.14086e+06	539266	971137	7.75455e+06	475536	9.32669e+08	480123	3.20147e+06	448318	3.27475e+06	6.48549e+07	242875	3.78108e+06	446797	364253	4.43193e+06	7.25342e+07	2.54407e+06	60769.5	1.90823e+07	157016	1.05511e+06	906339	4.53382e+06	6.65108e+06	7.28999e+06	948224	531768	903793	689086	920176	8.33301e+07	1.25349e+06	942927	909017	124985	508303	4.75325e+07	711993	3.01588e+08	9.54132e+06	150282	575026
Ech050	4480	163635	1293256144	627158	1.66111e+07	1.43096e+07	3.02706e+08	6.12806e+06	2.29065e+06	2.99412e+06	846991	1336139866	558377	3.54544e+06	1.79668e+06	1.53124e+07	5.99878e+07	667709	1.99633e+07	228555	230774	151038	1.20932e+08	5.48081e+06	147957	140138591	588356	526222	820800	1.21138e+07	8.01123e+07	9.22309e+07	3.15471e+06	1.66025e+06	1.17164e+08	2.29944e+06	3.33591e+06	3395790190	1.63578e+08	4.09609e+06	400657	2.86254e+06	748814	1.05967e+07	1.68723e+06	2.75647e+07	6.19616e+06	4.41736e+06	7.81289e+06
Ech052	4072	473072	1544794000	1.02226e+06	2.12793e+07	1.36808e+08	3.36718e+06	1.05089e+06	1.30923e+07	1.5287e+06	529776	1010785239	1.43886e+06	1.34959e+07	2.79034e+06	5.15921e+07	1.12052e+06	691635	1.78825e+08	172485	255514	1.72211e+06	9.492e+08	9.14202e+07	411962	6.25481e+08	638943	547287	1.26708e+06	6.03353e+07	3.95131e+08	8.31998e+06	5.00387e+08	1.54246e+06	6.05268e+06	820568	4.03637e+06	7.01199e+06	354346	2.40644e+06	262348	4.88613e+06	291122	2.44541e+07	2.43962e+06	4.76474e+08	2.21635e+07	4.98903e+06	4.12622e+07
Ech053	3670	337443	3003318023	1.41443e+06	6.75355e+06	2.04591e+07	7.38245e+07	1.56362e+07	3.00893e+06	2.52485e+06	355167	2064295132	4.43987e+06	3.77334e+06	1.72633e+06	2.94294e+07	3.05793e+06	593092	4.81788e+07	2.38787e+06	125713	1.30239e+06	2.69392e+08	2.8865e+07	368613	1.02348e+08	423299	294511	1.18463e+06	3.31021e+08	1.14385e+08	246128263	4.1416e+06	2.19716e+06	4.15301e+08	4.34052e+06	1.12538e+07	1344728601	1.87258e+07	1.59042e+06	392202	396397	479708	1.52972e+07	1.89651e+06	1.81692e+07	1.05461e+07	1.08043e+07	6.64385e+07
Ech056	4480	136151	8.37362e+08	175166	6.3308e+06	3.65586e+06	3.85877e+08	5.70335e+07	1.33105e+06	964068	575309	648202498	153587	1.72402e+06	726839	9.72034e+06	2.08592e+06	228021	1.27287e+07	254784	118284	2.31895e+06	1.7933e+08	6.98068e+08	68967.4	3.17815e+08	80835	140013	1.58391e+08	6.69642e+07	3.95875e+07	1.03161e+08	1.86735e+06	566116	2.2906e+06	1.97542e+06	7.27883e+07	8.64872e+06	451151	1.8622e+06	391636	446564	63225.9	9.58576e+07	813465	1.09688e+08	1.25681e+08	969536	1.01379e+07
Ech058	3870	7.71827e+07	1850677701	304843	1.86096e+06	4.59876e+06	1.20393e+07	938402	1.45061e+06	1.48118e+06	739879	1473881935	1.24655e+06	1.73606e+06	727666	1.08996e+07	7.48681e+06	509295	1.36911e+07	691103	1.25804e+06	241734	1.39825e+08	4.81687e+06	841531	2.23759e+07	236461562	1.4437e+08	9.48602e+06	8.24732e+07	6.58848e+07	3037663803	1.92339e+06	8.40602e+06	1.44292e+06	1.99226e+08	1.83762e+06	3.97954e+08	5.81069e+06	1.09809e+06	281101	157808	97354.4	4.94126e+06	734979	7.47422e+07	8.34096e+06	1.96367e+06	3.51022e+06
Ech061	2770	306566	2.7318e+08	5.28201e+06	8.04333e+06	4.56661e+07	1.72257e+06	1.89784e+06	1.94043e+06	2.90536e+06	833841	8.84458e+07	1993563305	9.543e+06	4.35008e+06	1.52233e+07	685742	99474.8	2.24708e+07	190690	204332	1.7552e+08	2.89895e+08	5.10593e+07	97375.1	1714556480	777180	619150	1.32224e+06	2.73515e+07	3.38228e+07	1.31864e+07	1.22172e+08	3.0096e+06	5.49289e+06	1.60017e+06	3.57317e+06	1.31785e+07	418620	1.40592e+06	204685	4.75718e+07	583879	2.13259e+08	2.95002e+06	9.03424e+08	2.41534e+07	2.98725e+06	7.30157e+06
Ech062	2470	695603	625882105	241156	2.01726e+07	5.18389e+07	2.08645e+06	2.73154e+06	3.85012e+06	2.46139e+06	6.60361e+06	6.10274e+08	1703848518	1.23571e+08	1.8974e+06	1.03485e+07	1.95841e+06	118968	1.71271e+07	144340	481663	573790	1.03571e+08	1.13173e+08	212315	1296865092	947418	743554	2.35893e+06	6.13632e+07	2.69336e+07	2.66072e+06	1.05866e+07	1.01739e+07	1.17003e+06	941210	3.47555e+06	1.28458e+07	794256	2.63964e+06	239966	3321244304	326937	5.37239e+07	3.50835e+06	6.52981e+08	4.45311e+07	3.80219e+06	6.7798e+06
Ech063	3970	192726	5.97447e+08	212130	8.18314e+06	2.93477e+07	2.56371e+06	220191	627179	4.47933e+06	495439	5.78432e+08	1.44541e+06	4.12461e+06	1.22189e+06	1.18377e+07	1.03072e+07	393230	4.30676e+07	66400.2	83432.5	4.613e+06	2.06676e+08	8.57475e+06	192361	4.19638e+08	292964	347161	374529	1.84939e+07	9.89171e+07	1.88051e+06	4.77782e+06	983445	1.09576e+06	497432	2.20349e+06	5.56092e+07	1.11612e+06	1.222e+06	1.67847e+08	389420	163370	3.66002e+06	1.12544e+06	230208281	3.53495e+06	2.19443e+06	1.21409e+07
Ech065	3870	559346	2.70346e+08	550212	7.82342e+06	2.28061e+08	2.14884e+06	1.0262e+06	2.74643e+07	1.56666e+06	869232	1.61534e+08	6.26715e+07	2983739937	4.22269e+06	1.12758e+07	743268	250409205	1.29951e+07	4.08347e+07	2.99509e+06	3.48317e+06	4.69834e+08	1.44703e+08	9.85994e+07	4.2745e+08	299696	573919	1.22145e+06	1.82397e+07	1.68979e+07	1.29585e+06	2.04582e+08	924229	5.88905e+08	911905	1.14917e+06	6.6987e+06	203707	2.87567e+06	536287	1.43612e+07	333044	1.17204e+07	1157298018	894800849	4.51139e+06	2.1675e+06	1.34149e+07
Ech067	4072	164182	2946379179	329691	6.59548e+06	1.29968e+07	2.01252e+07	508938	4.36533e+06	1.65222e+06	361041	2397238662	246664	2.34629e+06	1.77334e+06	2.26487e+07	1.28817e+07	256312	108734367	150723	159479	4.73816e+06	2.06184e+08	8.54537e+08	314867	1.51932e+08	337378	601665	6.88954e+06	2.74278e+08	1.77558e+08	3.2874e+07	8.39745e+06	2.1233e+06	2.4456e+06	1.27696e+06	1.90451e+06	1.53079e+08	2.4497e+06	3.86262e+06	1.29302e+06	46251.8	144483	7.55767e+06	1.21319e+06	2.79056e+07	2.40597e+07	2.43669e+06	1.50053e+07
Ech068	3170	454829	367596885	424396	120030166	1.57084e+07	7.35907e+06	4.56147e+08	3.79003e+06	3.80749e+06	334000	2.28797e+08	1.53955e+08	2.95796e+06	1.38456e+06	7.45136e+06	1.65817e+08	643368	2.15721e+08	83155.8	250277	355423	3.53594e+08	1.66676e+08	317583	5.2083e+08	232376	275295	1.49739e+06	2.56579e+08	1.95105e+07	2.10352e+06	2.5822e+06	1.27041e+06	1.76641e+06	763826	2.70818e+06	2.2416e+06	80984.2	1.90465e+06	725083	255173	261766	4.28259e+06	1.43604e+06	1.1516e+07	1.1158e+07	2.5025e+06	2.46703e+07
Ech072	3870	84996.7	3120839417	212507	1.18953e+07	1.8966e+07	4.14683e+07	980126	2.8867e+06	2.35325e+06	1.00589e+06	2733924408	1778744105	3.04411e+06	2.68892e+06	1.3872e+07	1.00163e+07	458464	1.82918e+07	1.54316e+06	270488	59264.6	1.52539e+08	4.69077e+06	148541	7.47911e+07	973731	1.3457e+06	803591	1.22226e+07	5.09458e+07	3.02744e+07	3.56116e+06	2.92909e+06	2.91735e+08	2.29056e+06	4.53485e+06	2366861160	8.37098e+07	2.71466e+06	172485	535566	262213	8.65588e+06	1.703e+06	3.17409e+07	8.42161e+06	2.41869e+06	3.68488e+06
Ech073	3970	156223	7.49125e+08	214839	5.91307e+06	2.40907e+07	2.41754e+06	357584	804496	1.22947e+06	199827	7.31037e+08	750679	2.31927e+06	978956	1.12311e+07	1.08363e+07	454932	2.59475e+07	60221.5	106452	1.68872e+06	1.57164e+08	1.31906e+07	96360.2	8.8247e+07	495540	237560	1.20203e+06	1.51493e+07	7.99351e+07	1.69607e+06	6.08814e+06	1.04268e+06	1.16091e+06	544691	1.79993e+06	3.37749e+07	934213	1.59725e+06	7.53849e+07	372503	248219	7.47909e+06	1.09995e+06	210030354	6.73081e+06	2.11012e+06	5.57785e+06
Ech074	3770	627998	2096110279	317806	6.956e+06	1.46586e+07	2.08652e+08	809673	3.40214e+06	4.57891e+06	383673	1021987667	8.02566e+06	2.81166e+08	1.9866e+06	8.51285e+07	1.39386e+08	1.00297e+06	1.58363e+08	119954253	1.50023e+06	4.61857e+06	1.81173e+08	1339611716	248229	6.94973e+08	219216	256907	1.04399e+06	3.02124e+08	2.16262e+08	7.70945e+07	8.71404e+06	1.39046e+06	1.48255e+06	2.04364e+06	2.37041e+06	1.10278e+07	655088	3.04169e+08	721914	8.78392e+06	231510	6.43809e+07	1.51928e+06	417622296	3.55088e+07	2.88547e+06	3.14825e+07
Ech076	3870	460741	3464835120	306440	4.44255e+06	1.12908e+08	3.38106e+06	1.23835e+06	1.43735e+07	1.5016e+06	654714	2135801957	4.39153e+08	1.20252e+07	3.1948e+06	9261937	2.25852e+06	1.06736e+06	1.12664e+07	978017	183553	253557	3.44601e+07	7.6858e+06	335640	2.3448e+08	869017	641255	564419	455549967	1.596e+07	1.33979e+07	6.62239e+06	2.99849e+06	2.22655e+06	1.34818e+06	2.9846e+06	2.69908e+08	5.06773e+06	2.37351e+06	2.00932e+06	124808	938228	28932415	2.13474e+06	2.11323e+08	1.91001e+07	3.94569e+06	2.51846e+07
Ech077	3770	312170	2104950870	3.26799e+06	3.7968e+06	1.93908e+07	451677	2.69179e+06	6.24713e+06	3.82006e+06	432821	1095350254	1.79509e+06	1.08425e+07	2.20759e+06	9.03117e+06	2.13243e+06	1.36596e+06	9.47662e+06	1.21169e+06	146910	974794	2.43224e+08	2.58725e+06	81140.8	3231251792	59366.8	1.00395e+06	279712	1.15803e+08	6.55247e+06	7.70909e+06	1.70952e+07	2.55333e+06	2.28052e+06	1.2271e+06	2.75981e+06	6.4286e+06	173754	3.16088e+06	373258	768717	3.73956e+06	3.44178e+07	2.25661e+06	4.82324e+08	1.01289e+07	1.44161e+07	9.17473e+06
Ech079	3570	193364	1782772344	71687.7	1.38239e+07	4.60924e+07	888489	893530	7.59658e+06	1.29464e+06	289830	1259088692	1.11754e+07	7.45141e+08	1.75318e+07	2.42644e+07	4.95983e+06	187134	4.07291e+07	135388	648597	1.47728e+06	5.00991e+08	7.74211e+06	234031	4.81408e+07	281774	534323	361210	2.1834e+08	1.11634e+08	3.9384e+06	1.43148e+07	1.78334e+06	2.45128e+06	903603	1.37194e+06	3.34912e+06	67919.9	3.81302e+08	1.55357e+06	7.42986e+06	4.40942e+06	2.73039e+06	1.8342e+06	5.60112e+08	6.20414e+06	714033	8.26495e+06
Ech080	3570	327795	2745908801	214685	5.78898e+06	6.95986e+06	5.68128e+06	606259	1.94657e+06	2.08559e+06	1.09751e+07	2039096986	5.33399e+08	1.44561e+08	1.46716e+06	1.84389e+07	1.97278e+06	400793	2.44027e+07	1.04832e+06	131530	480089	1.3409e+08	5.16432e+06	190918	1.69098e+08	236696	280385	1.42782e+06	4.0414e+08	1.23041e+08	1.19504e+06	2.69098e+06	688387	1.32503e+06	593528	1.35326e+06	1.26303e+07	718341	1.25594e+06	1.2701e+08	140056	304719	3.47072e+06	1.12975e+06	6.35192e+06	4.00918e+06	1.45309e+06	1.37059e+07
Ech081	4370	549953	5662319231	281708	5405640538	3.08355e+07	7.8645e+06	1.59905e+06	2.25218e+06	3.02843e+06	699534	6192640744	2.01438e+08	4.67204e+06	3.07471e+06	9.76003e+06	1.6039e+06	208171	8.78524e+06	0	3.91898e+07	1.41106e+06	2.94875e+07	4.83139e+06	506839	4.18917e+07	345587	703047	783708	4.50942e+07	1.48002e+07	3.72283e+06	1.66178e+06	2.07404e+06	2.97355e+06	1.56408e+06	3.82713e+06	5.53266e+08	219769	1.94505e+06	618320	192227	304395	2.35014e+07	2.37107e+06	8.96935e+07	1.10532e+07	3.03662e+06	4.87255e+06
Ech083	4270	7.54689e+07	2654604050	115960	2.36179e+06	1.03222e+07	7.29903e+06	528531	4.5505e+06	1.78829e+06	1.15323e+06	1584261453	1.45473e+08	3.83685e+06	676493	4.66813e+06	1.74653e+06	548520	7.02362e+06	2.09582e+06	1.52669e+06	1.31526e+06	5.61906e+07	2.32483e+06	1.09523e+06	2.59911e+07	3.60134e+08	6.10999e+08	3.01714e+06	2.1524e+07	1.23193e+07	1200304656	2.21187e+06	9.62942e+07	1.13815e+06	2.75946e+07	1.82133e+06	3.50657e+08	5059101	817930	174064	148445	242970	1.89538e+07	1.3454e+06	1.25558e+08	9.01509e+06	1.23807e+06	2.61016e+06
Ech084	3170	143933	2.61458e+08	272977	5.74456e+08	2.52842e+07	3.29698e+06	2.32603e+07	5.18475e+06	8.38928e+06	682649	9.9688e+07	7.72353e+08	9.11498e+06	2.44245e+06	1.60259e+06	1.2523e+07	428127	6.65196e+08	500267	111910	196265	2.38637e+08	7.287e+07	125175	1032671351	238336	484609	1.66521e+06	1.04533e+07	5.23538e+06	4.14321e+06	2.56678e+06	1.89033e+06	2.62556e+06	1.16621e+06	2.79918e+06	3.64108e+06	116889	5.62413e+06	401256	131677	516104	1.28542e+06	1.75361e+06	5.12815e+06	9.6314e+06	2.39442e+06	1.51469e+07
Ech085	3470	159647	1061413476	481802	6.63882e+08	1.06603e+08	3.57298e+06	106716238	4.94039e+06	5.84833e+06	588954	8.11607e+08	9.54455e+08	9.71084e+06	2.77246e+06	2.91749e+06	1.04653e+07	817723	8.69811e+08	156950	545296	232447	2.56946e+08	1.23274e+07	49415.6	4.28308e+08	144374	100860	1.51763e+06	3.20827e+06	7.26969e+06	2.07461e+06	3.0265e+06	686828	1.37397e+06	997693	2.64183e+06	2.93351e+06	0	2.57462e+06	76465.4	268167	322640	1.31937e+06	2.06401e+06	2.21794e+06	3.63602e+06	2.18563e+06	9.50701e+06
Ech087	3870	334447	1026074499	184097	5.47526e+06	4.40562e+07	1.35055e+06	1.61962e+06	1.32603e+06	1.1403e+06	1.19771e+06	9.76594e+08	3.63051e+06	8.14835e+06	1.61782e+06	1.16258e+07	6.27138e+06	245450	1.74363e+08	190039	224889	2.61737e+06	230291275	5.61566e+06	99980.5	2.94164e+08	198048	393880	1.30589e+06	2.27449e+07	9.01655e+07	4.33132e+06	5.42789e+06	2.63362e+06	1.70068e+06	887871	4.34263e+06	1.12091e+07	444973	2.35108e+06	366350	1.60268e+06	46950.6	6.32288e+06	1.56948e+06	3.59078e+08	2.46493e+07	1.11301e+06	4.16173e+06
Ech088	2970	269550	5.30507e+08	341304	2.03568e+07	1.26922e+07	1.05062e+08	5.94356e+08	1.39793e+07	1.06963e+07	588518	2.92078e+08	1258141807	5.46347e+06	962430	1.9843e+06	1.39014e+07	243962	6.83753e+08	1.51705e+06	100846	294991	152757631	4.61724e+07	141758	6.71997e+08	164667	241437	1.66034e+06	7.68794e+07	4.41213e+06	1.25557e+07	4.73081e+06	2.5275e+06	1.38385e+06	1.04215e+06	1.6988e+06	5.08411e+06	198933	2.67886e+06	258393	5.45879e+06	351204	1.31832e+06	1.04605e+06	3.61034e+06	1.79978e+07	2.69489e+06	1.43873e+07
Ech089	2870	361346	1275172169	347574	1.79945e+07	6.41302e+07	4.9787e+06	2.98237e+06	1.04906e+07	2.43142e+06	864157	7.05135e+08	2.84304e+08	1302016760	1.95589e+07	3.81176e+07	1.24125e+07	274054	1.53296e+08	1.10485e+06	1.00908e+06	1.42889e+07	8.54845e+08	1.79811e+07	69237.3	1.10976e+08	203178	311775	150203	3.85037e+08	2.74573e+08	8.2204e+06	1.48042e+07	3.07588e+06	1.28026e+06	1.60982e+06	1.53895e+06	4.17097e+06	278210	4.05533e+08	2.15723e+06	1.972e+07	1.53535e+08	1.41797e+07	2.04748e+06	5.47131e+08	7.12705e+06	1.35947e+06	1.45756e+07
Ech090	4480	450877	5.43397e+07	405469	1.62633e+07	9.10111e+07	969007	1.03664e+06	8.56328e+06	2.64764e+06	682459	2.75625e+07	1356505262	2.41964e+07	3.26433e+06	1.47363e+07	895328	7717331279	1.92392e+07	4.07936e+06	8.13199e+06	453924	1716289697	4.30355e+07	364973	295256428	764925	628753	662238	4.29108e+07	4.18646e+07	2.13476e+06	1.08278e+07	1.83598e+06	1.71021e+06	1.72218e+06	2.06233e+06	6.73628e+06	185560	3.05655e+06	553073	4.18784e+06	1.41957e+06	2.35464e+07	2.14343e+06	1011541120	1.09153e+07	3.65313e+06	1.10053e+07
Ech091	4270	1.77206e+08	3132118265	229916	2.10404e+06	1.28758e+07	9.14964e+06	530956	7.24862e+06	2.18445e+06	1.09502e+06	1896697002	1.41742e+08	5.4355e+06	894408	5.13043e+06	1.42247e+06	408013	5.88199e+06	650071	9.24147e+06	2.76296e+06	4.20604e+07	4.34195e+06	3.48209e+06	2.61285e+07	3.09193e+08	5.03703e+08	2.3183e+06	1.12663e+07	1.1716e+07	1292238543	3.70859e+06	2.18256e+07	4.21855e+07	6.44281e+07	1.482e+06	2.93697e+08	4.29686e+06	987265	196792	339682	163709	4.30102e+07	1.07322e+06	2.06747e+08	1.21162e+07	1.55274e+06	3.38589e+06
Ech092	2870	264427	1353705041	1.09498e+06	1.12362e+07	1.48535e+07	9.47107e+06	2333006285	1.30308e+07	7.3385e+07	285167	8.27209e+08	1850877093	1.35549e+07	5.75978e+08	2.68937e+07	4.01018e+06	498673	4.64866e+07	1.26139e+07	2.79678e+06	1.8453e+07	8.79059e+08	1079505238	166212	1.69082e+08	575526	688639	3.93131e+06	1.57694e+08	1.61734e+08	6.42695e+06	2.53475e+07	2.48882e+06	2.57794e+06	666616	5.35031e+06	6.71454e+06	262507	1.58735e+06	189940	6.12959e+06	105166	1.59087e+08	1.3767e+06	1.81155e+08	204735656	2.82749e+06	4.0269e+07
Ech094	3870	84941930	2160023488	174268	1.79634e+06	5.58407e+06	1.03583e+07	2.44182e+06	1.77744e+06	2.76385e+06	511358	1997694209	1.02612e+08	3.62876e+06	1.00003e+06	1.52447e+07	4.05138e+06	543572	1.77961e+07	1.35442e+06	6.3696e+06	1.40071e+06	75647884	4.95183e+06	634887	2.15051e+07	4.99876e+07	5.12608e+08	1.21095e+07	1.48168e+08	6.96133e+07	2889360467	1.8168e+06	5.9744e+07	1.68899e+06	1.85336e+08	2.45646e+06	4.21729e+08	6.70351e+06	1.62718e+06	310680	106597	368248	1.05165e+07	995464	7.90096e+07	7.1007e+06	1.836e+06	7.81691e+06
Ech097	3970	122130	9.38824e+08	179892	8.15112e+06	1.54399e+07	2.40255e+06	587897	826047	1.7139e+06	485612	9.87812e+08	1.38247e+06	2.31296e+06	1.25371e+06	1.33978e+07	1.06237e+07	512163	9.94569e+07	230880	122666	6.45688e+06	1.57725e+08	1.68673e+07	159348	3.10389e+07	532379	354335	859276	1.44448e+07	1.17569e+08	3.08301e+06	3.86629e+06	1.00445e+06	1.54042e+06	685792	2.36857e+06	2.117e+07	1.2615e+06	1.81993e+06	1.07438e+08	203130	247258	4.60431e+06	1.19062e+06	9.78365e+07	3.80907e+06	2.20922e+06	1.04488e+07
Ech098	3970	336409	2704167230	245689	6.34307e+06	1.29008e+07	3.05606e+06	552891	1.14159e+06	1.3669e+06	527955	2361685451	1.58703e+06	2.69459e+06	2.00035e+06	2.17846e+07	8.26152e+06	372553	83680128	166299	49893.1	5.70418e+06	2.13263e+08	5.10381e+08	141869	5.30753e+07	554972	188044	1.64028e+07	2.90805e+08	1.48524e+08	1.73024e+06	4.64295e+06	4.6362e+07	1.93252e+06	876043	3.33314e+06	7.21922e+06	38569.6	1.81337e+06	7.15768e+07	241140	263270	8.78877e+06	1.47344e+06	1.91823e+07	2.06013e+07	1.99702e+06	1.76993e+07
Ech099	3870	407052	1943354821	276612	1.03518e+07	1.05128e+07	3.26057e+08	2.49921e+06	1.00986e+06	4.96666e+06	867009	1955786481	2.43583e+08	3.8899e+06	1.96792e+06	2.38333e+07	8.1018e+07	1.10807e+06	2.80601e+07	0	157989	237914	163584745	1.02209e+07	46667.8	3.98721e+07	483493	367418	695974	3.90909e+07	1.09297e+08	1.58762e+08	1.91236e+06	1.69042e+06	1.46354e+08	1.42907e+06	1.00156e+07	3896114769	2.08487e+08	4.01879e+06	290067	668657	1.41192e+06	1.82278e+07	1.67353e+06	1.93037e+07	9.96691e+06	3.81711e+06	1.05132e+07
Ech100	3670	486932	3440351165	600855	8.10745e+06	1.34004e+07	4.03417e+08	8.11106e+06	4.23405e+06	5.31905e+06	609303	3441700898	2.66151e+08	3.25506e+06	2.33053e+06	2.04092e+07	9.46299e+06	140425	2.90532e+07	899306	405207	558146	1.50342e+08	9.45124e+06	253653	8.383e+07	1.21466e+06	457335	204469	2.96475e+08	5.8159e+07	366627110	2.96861e+06	2.22009e+06	1090980445	5.66157e+06	6.60906e+07	4407426876	1.87855e+08	3.08091e+06	538234	192923	434892	1.86086e+07	2.58413e+06	2.03281e+07	1.35674e+07	2.49621e+06	8.98957e+06
Ech101	3470	156347	4.30269e+08	370233	5.35344e+08	3.65786e+07	3.11588e+06	2.40591e+07	6.62579e+06	3.69558e+06	593434	2.4051e+08	5.20651e+08	1.06279e+07	1.67734e+06	5.96741e+06	9.46572e+06	266479	5.99424e+08	50619.9	60469.1	173049	1.62344e+08	1.1438e+07	337419	4.65083e+08	194653	644513	3.13239e+06	5.66504e+07	1.50275e+07	2.22355e+06	4.76904e+06	1.24618e+06	2.31381e+06	718988	3.27776e+06	2.97429e+06	174982	4.89591e+06	244108	758265	285979	3.22093e+06	2.07061e+06	7.72264e+06	4.25814e+06	1.8659e+06	5.30006e+06
Ech102	2470	612233	2.83228e+08	1.93425e+06	1.3264e+07	3.85998e+07	1.96502e+06	2.29442e+06	4.07563e+06	1.34289e+06	303100	4.74731e+07	2118986503	9.36505e+07	3.39321e+06	9.4228e+06	2.23524e+06	350114	1.2067e+07	2.29346e+06	795953	1.96667e+06	1.62362e+08	7.274e+07	279304	6.52714e+08	939881	1.23336e+06	2.5033e+06	1.14784e+08	1.85629e+07	4.51755e+06	1.86669e+07	2.25545e+06	2.46247e+06	1.78302e+06	5.06763e+06	1.32284e+07	647057	2.09658e+06	653616	10521910192	1.08867e+06	2.02987e+08	3.32657e+06	7.56551e+08	1.81992e+07	3.40011e+06	6.54186e+06
Ech103	3970	1.00787e+06	668252467	694040	8.61536e+06	1.60923e+07	4.83089e+06	1.33497e+06	1.55171e+08	2.08014e+06	494092	4.66131e+08	3.11406e+08	1.75537e+07	3.25586e+06	3.20261e+07	1.96094e+06	574451	1.0346e+08	50425.4	449952	556667	5.65486e+08	4384786832	254187	2292480116	405286	1.11296e+06	586994	1.19004e+08	1.94245e+08	4.94127e+06	9.60592e+06	1.3953e+06	2.47443e+06	869613	3.55763e+06	5.99552e+07	1.30074e+06	6.85828e+06	417281	5.82277e+06	100083	1.36822e+07	1.32569e+06	3.2262e+08	5.98702e+06	2.1914e+06	1.57022e+07
Ech104	3970	190002	3291006736	101589	5.55282e+06	4.96274e+07	326823	735436	2.1899e+06	992559	337662	2368357647	1.5148e+06	5.83079e+06	1.84609e+06	1.83549e+07	3.5277e+06	157983	8.03494e+07	0	840038	6.31761e+06	3.05009e+07	1.05197e+07	109572	2.07721e+08	283421	681483	1.53582e+06	8.8563e+07	1.51263e+08	3.85026e+06	854735	1.06886e+06	1.48678e+06	858185	2.18529e+06	1.10045e+07	422589	2.21989e+06	1.87561e+07	694424	375770	1.05056e+07	1.67882e+06	2.30899e+08	1.95195e+07	1.52798e+06	3.91004e+06
Ech105	3470	1.93472e+06	9.20466e+08	306307	3.34616e+06	1.01731e+07	1.87697e+06	658319	7.72519e+06	5.53516e+07	956240	4.7448e+08	5.41135e+07	7.13459e+06	863282	1.52916e+07	1.29466e+07	655047	2.13877e+07	1.47907e+06	3.02269e+06	259451	128132743	6.25908e+06	3.88356e+07	4.34737e+07	75633.4	160346	37865.3	1.00508e+08	7.92194e+07	1.04656e+06	1.76737e+06	605412	830424	656128	854396	3.80044e+06	145048	1.38065e+06	379449	395168	154256	10397336	1.11453e+06	9.44902e+07	3.97842e+06	1.67088e+06	9.07624e+06
Ech107	3870	484438	7.51712e+08	489291	5.80779e+06	1.37631e+07	1.89593e+06	2.03096e+06	1.2506e+07	803157	389477	3.94723e+08	5.11522e+07	1192259660	6.42563e+08	4.04951e+07	1.26836e+06	2.50892e+08	8.89362e+07	1.66673e+06	2.72898e+06	9.73065e+06	4.10729e+08	1060347591	1.35222e+08	4.21445e+08	594376	479368	596045	1.93733e+08	2.07501e+08	4.26292e+06	1.06493e+08	1.59539e+06	5.94292e+08	1.22983e+06	1.6412e+06	2.56979e+06	66359.5	1.55199e+06	479835	8.36614e+06	122122	119610692	7.74387e+08	3.90842e+08	3.06883e+07	1.75356e+06	3.47416e+07
Ech108	3870	1.62916e+06	1291246040	86682.1	1.27988e+06	1.04409e+07	857228	606479	4.95591e+06	1.09269e+07	1.16906e+06	8.61248e+08	4.69462e+06	4.75544e+06	1.42485e+06	4.98031e+06	5.5417e+06	170976	3.81141e+06	35647.1	2.18469e+06	583151	1.1636e+07	1.51667e+06	4.99893e+07	1.4723e+07	122460	124150	58508.1	4.46758e+07	9.71365e+06	1.82275e+06	6.65841e+06	383347	6.445e+08	540058	935804	3.30379e+06	70514.5	999971	406323	228442	247698	7.76988e+06	1.07925e+06	8.29992e+07	3.0819e+06	1.09553e+06	2.88913e+06
Ech110	3870	256158	2985216934	178513	5.33367e+06	9.28781e+06	4.31701e+06	7.09909e+06	4.97046e+06	1.46914e+06	629911	2540418615	604612	3.35048e+06	2.03788e+06	2.90951e+07	7.95909e+06	325630	156130104	126557	42250.6	8.08118e+06	195660934	5.40117e+08	125684	1.10283e+08	114678	554169	3.65121e+06	2.98322e+08	2.27648e+08	1.29075e+07	2.11094e+07	3.6458e+06	1.04197e+06	865909	2.07536e+06	9.83569e+06	374665	3.09861e+06	433155	177407	238931	1.06921e+07	1.07406e+06	2.32456e+07	3.28907e+07	2.2313e+06	1.67376e+07
Ech111	3870	401370	7795027305	308463	5.87058e+06	1.44475e+07	1.82355e+08	2.77128e+06	1.72174e+06	3.25301e+06	752739	4236516258	543235620	5.28723e+06	2.35839e+06	1.55975e+07	1.25733e+07	648033	2.27424e+07	680075	68822.5	140243	2.86173e+08	4.63392e+06	130221	5.41763e+07	542882	352683	194637	1.5523e+07	3.43328e+07	1.07766e+07	2.10265e+06	1.5137e+06	7.38041e+07	1.50134e+06	3.24812e+06	3594163264	1.38055e+08	3.32341e+06	527881	355672	524163	6.30719e+06	1.85807e+06	7.29891e+07	8.41461e+06	4.36715e+06	8.93368e+06
Ech112	3870	124965	739727182	146054	7.05885e+06	3.56688e+07	1.71739e+06	238653	1.25046e+06	3.20192e+06	833013	6.91797e+08	1.42569e+06	4.38367e+06	1.3522e+06	1.38111e+07	1.07168e+07	237030	4.2181e+07	53705	154774	5.07209e+06	2.10972e+08	9.35722e+06	151944	125136746	265723	415072	772848	1.58713e+07	1.04547e+08	1.38203e+06	3.40949e+06	743488	1.56031e+06	718359	2.01324e+06	1.08751e+07	422096	1.53367e+06	5.88504e+07	463627	140575	5.96129e+06	1.57049e+06	3.68585e+08	6.89832e+06	1.1235e+06	4.45483e+06
Ech113	2870	266443	8.49461e+08	630598	4.61952e+06	5.43995e+06	1.48627e+07	938878	4.06128e+06	2.12941e+06	1.08565e+06	4.28572e+08	4.62821e+08	270921087	1.55885e+06	1.35348e+07	8.52763e+06	418626	2.32038e+07	2.05475e+06	559890	1.12217e+06	3.81937e+08	5402452376	107747	1848451954	201896	73352.6	782999	1.50339e+08	5.95042e+07	2.84334e+06	7.46529e+06	590224	882681	588555	1.4613e+06	8.7789e+06	431210	996614	334600	4.46257e+06	259214	1.25269e+07	1.42325e+06	4.65172e+07	1.67512e+07	2.06053e+06	2.80689e+07
Ech114	4480	309665	1857614522	2.03421e+08	8.66446e+06	1.61789e+07	1.69284e+08	3.98863e+06	1.81063e+06	1.52753e+07	992865	1826772877	1.8472e+06	4.33223e+06	2.49545e+06	4.78206e+07	2.78071e+06	687605	119859836	0	161615	749364	1.46071e+08	5.79264e+06	180276	1.03638e+08	417850	490722	990324	467626758	2.6657e+08	2.1089e+07	1.93323e+06	1.91e+06	1.90374e+07	1.93763e+06	5.39553e+06	2383462959	4.24386e+07	2.22101e+06	1.84454e+06	1.67772e+06	522567	1.43069e+07	2.60596e+06	2.68433e+07	9.7462e+06	3136761774	6.03168e+07
Ech115	3970	583537	1023921122	828459	2.08763e+07	6.08288e+07	1.52448e+06	1.174e+06	1.37531e+07	2.44143e+06	754558	5.83362e+08	2.53733e+07	8.30467e+06	3.1812e+06	6.23621e+07	578944	402055	1.63579e+08	103095	169641	3.31525e+06	1442477097	103280918	433826	1707183008	240638	257025	2.72054e+06	3.39941e+08	3.50632e+08	6.7352e+07	3.33573e+08	1.35807e+06	1.087e+07	1.3125e+06	2.22865e+06	2.29547e+06	182164	2.66739e+06	183354	1.07811e+07	380259	1.7101e+07	2.94058e+06	124917286	2.11866e+07	7.79682e+06	7.81393e+07
Ech117	3370	103759	2581772500	236506	5.83556e+06	9.47653e+06	1.55689e+08	1.00544e+06	3.53407e+06	1.49839e+06	7.83129e+08	1959350801	1.58716e+08	2.11947e+07	2.11008e+06	3.65729e+07	1.79665e+06	498496	1.51459e+08	1.46814e+06	226579	9.4946e+06	2.8199e+08	725450196	48751	6.95631e+08	181870	551122	3.00266e+06	8.991e+08	2.41128e+08	1.13735e+08	9.55006e+06	796114	1.63017e+06	1.01052e+06	1.76499e+06	1.29031e+08	1.39954e+06	1.97233e+06	5.23346e+08	166967	201025	1.06717e+08	1.65005e+06	3.025e+07	4.37043e+07	2.23249e+06	2.55663e+07
Ech118	4174	1.13417e+06	2613251749	115123	7.04851e+06	1.06975e+07	6.66752e+07	967348	2.1424e+06	2.63039e+06	707083	3029694803	3.96393e+08	2.94061e+06	1.75692e+06	1.25448e+07	4.12928e+06	655408	1.88725e+07	1.90564e+08	2.34329e+07	956974	1.90166e+07	4.48449e+06	299388	2.39896e+07	780379	1.13985e+06	804000	163433298	3.1065e+07	3.77491e+06	1.85101e+06	1.78933e+06	2.78072e+06	964500	2.99558e+06	611181423	190353	1.41181e+06	223280	315060	591466	1.26748e+07	1.63597e+06	1.78519e+07	6.92054e+06	1.7693e+06	3.89526e+06
Ech119	4174	166690	1209012865	99842.8	2.13849e+06	4.33569e+06	3.48783e+08	100376488	818467	782834	810382	674963922	118723762	2.93989e+06	1.04587e+06	1.32327e+07	2.22537e+06	280475	1.79713e+07	877317	99497	5.23828e+06	1.47281e+08	3.90883e+08	62775.9	41489181	274413	196262	76491546	2.15452e+08	6.60284e+07	9.85574e+06	2.06433e+06	796053	1.95772e+06	870860	5.90417e+07	5.09634e+06	320753	1.15349e+06	275687	251636	33079.3	1.31773e+08	942766	1.12597e+08	1.15178e+08	1.82112e+06	1.02491e+07
Ech120	2970	438454	4.72878e+08	649620	8.40597e+08	3.83715e+07	9.4301e+06	4.30354e+06	6.97084e+06	3.94573e+06	1.07471e+06	3.34313e+08	1037835558	6.51117e+06	3.20603e+06	1.64681e+07	7.17451e+06	266303	4.43463e+07	412061	344818	1.26926e+06	7.00328e+07	1.04107e+07	421317	7.59496e+07	300218	606910	1.25512e+06	1.6887e+08	3.83638e+07	6.6272e+06	1.27433e+07	1.78951e+06	3.36649e+06	1.23087e+06	3.71091e+06	5.93044e+06	79122.8	5.77878e+06	382733	3.44377e+06	413283	1.02197e+07	3.17921e+06	2.70748e+07	7.71055e+06	3.15327e+06	7.13888e+06
Ech121	4174	175461	3007099296	279874	4.43622e+06	4.37874e+07	3.48377e+06	773454	1.27895e+07	2.6654e+06	670327	2590961273	564055	7.19919e+06	2.51413e+06	1.03433e+07	3.97374e+06	381634	1.80418e+08	118115	403636	5.72018e+06	1.16137e+08	1.36557e+07	204700	4.35552e+08	295004	687798	3.25891e+06	3.96332e+07	4.2302e+07	6.55802e+06	1.30288e+07	1.2066e+06	1.18443e+06	678102	2.54573e+06	7.24864e+07	1.96435e+06	7.10835e+06	4.73013e+06	231081	239781	6.04864e+06	1.43905e+06	4.22525e+08	8.99496e+06	1.41218e+06	6.7052e+06
Ech122	4270	269837	3231508696	178177	6.51327e+06	3.93327e+07	4.0062e+06	728518	2.25535e+07	1.23771e+06	524583	2678936636	313359	4.11063e+06	2.82761e+06	2.13445e+07	4.85737e+06	121792	4.88794e+07	185756	741166	2.06821e+06	1.35583e+08	1.17016e+08	112270	2.68292e+08	452596	205561	4.10523e+08	2.45288e+08	1.76739e+08	2.46387e+07	1.29519e+07	1.37586e+06	1.22562e+06	2.16574e+06	2.09241e+06	1.87577e+07	967765	1.05222e+07	2.46258e+06	113844	181035	7.70599e+06	1.97975e+06	1.02039e+08	2.01769e+07	2.38893e+06	1.57526e+07
Ech123	3870	137412	1664709047	104310	1.42945e+06	2.02724e+07	4.5493e+06	450529	1.31277e+06	1.20637e+07	826661	1108191758	731871	5.38936e+06	1.05086e+06	4.9694e+06	7.62259e+06	317902	5.3167e+06	701729	486367	7.2945e+06	8.06651e+07	7.39181e+06	30111.1	3.78588e+07	603894	1.21752e+06	1.01702e+06	1.2069e+07	1.1768e+07	1.10924e+07	862589	582211	1.12948e+06	902991	1.19904e+06	1.02261e+08	1.83465e+06	1.61387e+06	425131	220368	683851	7.52681e+07	1.16287e+06	176872555	5.2096e+06	630680	3.17647e+06
Ech124	4270	7.54951e+07	3328857699	334817	1.67847e+06	5.30093e+06	5.31749e+06	1.02918e+06	1.69655e+06	2.64855e+06	958839	1991045722	7.67518e+07	3.77288e+06	1.10244e+06	1.41872e+07	1.88404e+06	277980	2.13547e+07	793699	557412	1.8694e+06	128041655	1.2185e+07	67138.1	3.7179e+07	2.12884e+08	1.59e+08	5.30893e+06	2.83788e+08	6.29757e+07	1832409575	2.51354e+06	8.99864e+06	1.18796e+06	9.28755e+07	1.10432e+06	2.80213e+08	3.50546e+06	1.01853e+06	169677	104936	290910	1.05271e+07	1.04354e+06	1.28134e+08	1.15197e+07	2.39502e+06	8.31496e+06
Ech125	4174	627779	2920475716	141816	4.90178e+08	1.61811e+07	6.14273e+07	1.12401e+06	2.96717e+06	2.58724e+06	542683	3131241559	1.83095e+08	3.67858e+06	2.09093e+06	1.64653e+07	7.87371e+06	457705	2.1698e+07	1.55201e+08	4.52729e+07	373616	2.14638e+07	6.26594e+06	418913	2.01999e+07	373893	1.05281e+06	1.04062e+06	2.16099e+08	3.08768e+07	3.16516e+06	1.45741e+06	3.72541e+06	2.90179e+06	1.06387e+06	3.53149e+06	2.40258e+08	564187	1.07108e+06	338198	75950.3	75792	9.57412e+06	2.38336e+06	2.16864e+07	1.19245e+07	2.7712e+06	5.76599e+06
Ech126	3970	552818	1245523238	506947	1.32532e+07	1.78371e+07	6.49441e+06	693056	5.07182e+06	1.29965e+06	285837	8.91537e+08	1.53604e+07	5.70825e+06	1.72924e+06	5.38545e+07	1.16738e+06	481536	1.8652e+08	134354	324763	4.54592e+06	1011923722	4.65129e+08	298233	1406626843	274230	376129	1.53641e+06	4.08281e+08	2.9878e+08	6.72002e+08	1.97667e+08	1.48761e+06	2.16738e+06	1.31466e+06	2.60067e+06	6.72113e+06	467168	894449	232673	1.49884e+07	471523	2.1465e+07	1.50264e+06	2.2466e+07	3.71282e+07	5.70368e+06	4.60821e+07
Ech127	3670	321610	3770557898	335640	7.12151e+06	1.46154e+07	2.33249e+08	2.91563e+06	9.42237e+06	2.42304e+06	755721	2816542992	11056623	4.97203e+06	2.35858e+06	2.80216e+07	4.62847e+06	353158	3.91308e+07	1.0522e+06	60295	1.14408e+06	3.49291e+07	1.94129e+07	192617	8.29592e+07	2.19979e+06	539869	826033	497216436	1.21182e+08	701453533	4.11216e+06	1.2685e+06	1136738648	7.8236e+06	9.78389e+07	2658021642	1.00367e+08	1.68912e+06	106733	316070	500223	2.64294e+07	1.96314e+06	3.79024e+07	2.37119e+07	2.70593e+06	1.73222e+07
Ech128	4174	230633	2.85348e+08	183262	6.84814e+06	1.40742e+07	1.78982e+07	3.9524e+06	5.72078e+07	2.48293e+06	968246	2.63023e+08	2.1171e+06	4.26178e+06	1.65093e+06	8.10853e+06	918323	337991	5.21805e+06	1.2873e+06	206280	1.3163e+06	2.89346e+08	1.4787e+07	85023.1	2.61177e+08	346948	546596	1.36292e+07	5.17873e+06	1.54244e+07	4.19466e+06	3.85272e+06	1.26282e+06	4.60131e+06	615550	106006709	5.50186e+06	349320	1.13432e+06	226131	741826	124881	7.14166e+07	1.29463e+06	2.43807e+08	6.71837e+06	1.4136e+06	7.15881e+06
Ech129	3570	300901	2125644349	222882	1.131e+07	4.91011e+07	1.06085e+06	4.66892e+06	7.32734e+06	1.60841e+06	517874	1650150582	1.88131e+07	9.84997e+08	1.56395e+07	3.06391e+07	5.00284e+06	554528	1.00847e+08	210721	516208	3.09257e+06	4.54659e+08	6.26589e+06	74429.3	5.11374e+07	851239	274536	193425	1.03755e+08	2.43613e+08	4.20147e+06	1.57876e+07	1.4764e+06	945216	736292	1.42694e+06	4.3756e+06	66815.8	3.56406e+08	1.45552e+06	9.47529e+06	4.05674e+06	4.74072e+06	2.41071e+06	7.3236e+08	6.17629e+06	931639	5.98936e+06
Ech130	3170	250921	5.23423e+08	150422	4.83454e+07	1.24993e+07	1.05073e+07	1.96503e+08	3.87176e+06	6.91662e+06	354061	2.94551e+08	7.14421e+07	6.60824e+06	1.47249e+06	8.48689e+06	3.47209e+07	257874	3.04187e+08	373530	399287	777993	2.66711e+08	4.77125e+07	281343	1377252701	263082	312384	2.08553e+06	253398432	2.20753e+07	7.01565e+06	4.71046e+06	1.69787e+06	1.15685e+06	923988	2.29251e+06	2.51907e+06	313232	2.2438e+06	205711	368590	107137	3.1127e+06	1.61009e+06	1.34496e+07	1.02424e+07	4.41614e+06	1.91925e+07
Ech131	4072	1.14093e+06	2008478436	459764	1.93911e+06	7.41579e+06	979383	884982	2.10214e+06	2.8116e+06	945284	1258406693	1.17747e+06	3.83855e+06	955529	1.52843e+07	1.7358e+06	602450	4.7139e+07	250187	2.75929e+06	474941	6.30529e+07	6.33444e+06	6.13146e+07	8.45001e+07	64255.1	146872	97796.8	2.52753e+08	7.98356e+07	2.70201e+08	1.71111e+08	452731	9.35194e+08	925788	898033	2.86722e+06	135950	1.08825e+06	185643	67452.1	167008	7.74639e+06	1.02245e+06	1.29157e+08	5.51436e+06	3.18204e+06	1.8098e+07
Ech132	4072	401035	2830386566	380529	1.25585e+07	1.24591e+07	1.53897e+08	2.20788e+06	2.15835e+06	2.61215e+06	808022	3024665136	4.89065e+08	3.4858e+06	2.20918e+06	2.14865e+07	1.13348e+07	385968	3.10289e+07	1.20768e+06	263378	372827	3.27263e+07	5.93539e+06	120712	8.82602e+07	373623	563258	910904	2.8869e+08	1.09819e+08	7.21196e+07	3.27172e+06	1.47925e+06	379069754	2.13137e+06	1.22862e+07	3162869958	1.40603e+08	2.40971e+06	285646	464933	243735	1.13757e+07	1.91835e+06	1.53024e+07	1.09619e+07	2.74938e+06	6.02569e+06
Ech133	4270	464291	5589350102	405149	5.50267e+06	1.07128e+07	2.39235e+08	2.27791e+06	1.98185e+06	2.79049e+06	1.26117e+06	4174533993	4.68675e+08	4.10732e+06	2229730	2.08834e+07	2.23379e+07	933785	2.90377e+07	628095	109149	749610	1.96226e+08	1.34398e+07	0	1.12236e+08	244330	448590	566598	5.73941e+08	1.15701e+08	2.53643e+08	2.09276e+06	1.35495e+06	1.90686e+08	5.15443e+06	7.62176e+07	3626463079	1.6278e+08	2.77644e+06	209939	1.65914e+06	613017	1.64891e+07	1.80958e+06	2.41347e+07	1.09566e+07	4.18696e+06	1.89302e+07
Ech134	3470	190186	3041568759	202847	1.51786e+06	4.77539e+06	4.37969e+06	1.14914e+08	1.02807e+06	7.98637e+06	283600	1964375931	6.9617e+07	1.7749e+06	649626	1.72653e+07	1.25277e+07	356736	4.80974e+07	708616	424782	7.21143e+06	2.64872e+07	9.87119e+06	98568.7	3.27407e+07	288381	1.13614e+06	1.76959e+06	3.08913e+08	9.20984e+07	1.33135e+07	913550	566883	807190	756524	861206	1.05916e+08	1.76897e+06	2.66622e+06	244248	66050.6	626118	5.79167e+07	1.21604e+06	5.98911e+07	2.30868e+07	612570	3.47699e+06
Ech135	2770	564671	3.5554e+08	1.17274e+06	7.10969e+08	4.03198e+07	6.77277e+06	3.2236e+07	6.07615e+06	6.8504e+06	814787	921650653	1638294114	2.23972e+07	3.38338e+06	4.01975e+06	9.87954e+06	485687	9.56465e+08	5.12727e+06	728886	1.97561e+06	3.08789e+08	4.96852e+07	210632	7.77828e+08	155128	192638	2.75602e+06	1.26679e+07	1.05089e+07	4.03067e+06	5.3828e+06	1.49741e+06	1.65145e+06	1.24482e+06	2.19257e+06	5.4115e+06	121342	7.15711e+06	167354	473877	486843	1.34584e+06	1.82667e+06	9.70239e+06	1.29612e+07	2.77574e+06	2.28856e+07
Ech136	3670	281952	2261362413	966766	1.13226e+07	2.38212e+07	2.52929e+06	1.50447e+06	1.98987e+07	1.71713e+06	465815	1841048751	1.21122e+08	4.57873e+07	4.0878e+06	2.74424e+07	1.58207e+06	142742	1.02732e+08	329887	621826	1.85554e+06	3.7797e+08	5440795046	325605	1227115899	269453	666860	922209	4.17372e+07	2.25694e+08	3.10082e+06	1.72064e+07	841874	2.11588e+06	1.03519e+06	3.75145e+06	8.5235e+06	137549	5.6844e+06	225305	8.02873e+06	327233	2.84907e+07	2.08492e+06	2.94991e+08	2.17003e+07	1.77164e+06	5.87053e+06
Ech137	3570	119534	2740929838	173496	4.39033e+06	5.13082e+06	4.91447e+07	720687	1.97061e+06	2.08797e+06	6.34836e+07	2390933158	4.83723e+08	1.96274e+07	1.75838e+06	2.592e+07	1.69199e+06	295386	3.45769e+07	1.97249e+06	240563	2.22159e+06	8.14865e+07	5.62084e+06	48563.7	1.25896e+08	469822	250809	2.25976e+06	9.24154e+08	1.36758e+08	2.26695e+06	2.52957e+06	352017	959353	653214	1.45195e+06	3.35487e+07	1.35921e+06	1.11703e+06	1.64652e+08	92712.2	145130	9.76242e+06	1.62231e+06	8.93381e+06	1.03374e+07	1.09715e+06	1.25357e+07
Ech138	4480	170573	1500095075	139016	4.37895e+06	6.01577e+06	3.18342e+08	1.17847e+07	2.36215e+06	1.28953e+06	1.03013e+06	885134475	284337	3.56816e+06	1.02754e+06	1.14495e+07	1.51704e+06	288030	1.56458e+07	1.47278e+06	92256.4	3.70889e+06	1.71975e+08	9.3348e+08	104371	1.12704e+08	484742	206159	1.2997e+08	2.84121e+08	4.33228e+07	3.68151e+07	2.80254e+06	796751	3.77302e+06	1.42575e+06	105602968	7.58385e+06	466979	1.44237e+06	306207	72572.8	253896	2.34675e+08	1.20123e+06	196012288	2.54637e+08	1.923e+06	1.45239e+07
Ech139	3870	103600599	3196757521	109698	1.41204e+06	8.69935e+06	8.66847e+06	1.01651e+06	2.95341e+06	2.16016e+06	1.32516e+06	2090981392	5.63453e+06	3.18086e+06	976479	6.69496e+06	2.48882e+06	521367	5.91071e+06	1.33519e+06	1.52064e+06	510515	7.06064e+07	3.74813e+06	1.33612e+06	1.09162e+07	2.7776e+08	4.61376e+07	3.9101e+06	1.69584e+07	1.45838e+07	2245659588	1.35925e+06	7.2043e+06	780961	1.43311e+08	1.55167e+06	379955398	5.66506e+06	1.06782e+06	172093	78050.4	117708	8.70578e+06	1.13764e+06	6.04424e+07	5.82914e+06	920076	1.74924e+06
Ech140	3470	278347	1323979363	565989	7.19992e+06	1.07578e+07	1.21831e+08	608864	3.12171e+06	9.92719e+06	432348	8.54073e+08	6.54245e+07	6.47049e+08	4.16745e+06	1.50072e+08	3.01887e+07	607155	2.15498e+08	1.95627e+08	3.8148e+06	1.34728e+07	1.38401e+08	2128749569	432342	5.931e+08	424592	321549	713402	509932208	4.03224e+08	9.23691e+07	7.13449e+06	1.95438e+06	1.53059e+06	916819	4.94374e+06	8.25988e+06	411785	701072605	197832	4.92141e+06	625960	2.14395e+08	1.90978e+06	6.0735e+08	5.76293e+07	3.53513e+06	3.82693e+07
Ech141	3870	2.49645e+06	1846850477	818213	1.08882e+07	1.11535e+07	5.46823e+06	838831	3.77222e+06	720577	533202	1151454913	1.08122e+07	6.08299e+06	2.77901e+06	2.93458e+07	772950	478250	6.11015e+07	50101	864217	4.28844e+06	7.46488e+08	5.41655e+07	162024	5.06156e+08	2.6508e+06	1.6641e+06	579980	3.87158e+08	1.63274e+08	3.23549e+08	247582326	1.38983e+06	1.87496e+06	4.84399e+06	2.01949e+06	1.83569e+07	1.1102e+06	815629	245671	1.50414e+06	319593	1.42482e+07	1.60028e+06	2.79507e+07	1.78365e+07	9.42396e+06	7.12519e+07
Ech142	3670	317796	4670934251	2.55779e+06	5.52009e+06	2.96669e+07	807729	1.37419e+07	7.64202e+06	1.83611e+06	370167	2397367827	1.2237e+06	1.25352e+07	2.22087e+06	12986431	717541	1.04107e+06	1.57655e+07	1.07725e+06	203949	4.16419e+06	439450763	4.11048e+06	190760	1919526761	639301	443856	99404.5	2.4416e+08	1.35052e+07	1.01023e+07	6.58064e+06	2.22705e+06	2.09278e+06	1.49387e+06	3.10287e+06	1.8e+07	663715	4.18163e+06	1.07735e+06	298540	810315	3.99151e+07	3.12353e+06	3.38596e+08	1.72414e+07	2.14108e+07	1.6982e+07
Ech143	4270	231333	4813410244	234040	4.32043e+06	1.37232e+07	1.32274e+07	7.8833e+06	1.05308e+07	1.69005e+06	462492	3548546807	223703	4.7169e+06	3.05335e+06	2.04158e+07	1.82961e+07	101369	4.02008e+07	0	164034	3.45019e+06	1.00538e+08	4.01601e+08	163979	6.7608e+07	386753	601043	1.128e+07	754446260	1.00792e+08	2.12035e+07	6.60583e+06	1.9882e+06	1.22627e+06	1.17867e+06	2.51354e+06	2.71068e+07	1.40789e+06	6.25433e+06	1.32027e+07	161929	273585	8.29905e+06	1.75539e+06	2.10852e+08	4.78524e+07	2.59958e+06	1.09083e+07
Ech144	4270	345927	5751122150	351891	5.16484e+06	1.22036e+07	2.79775e+08	1.96871e+06	1.26689e+06	3.54415e+06	879235	3732600698	1.51413e+08	4.93919e+06	2.58452e+06	25792736	2.25726e+07	996156	3.54096e+07	652875	223035	611637	114767216	4.01736e+07	238984	4.42449e+07	647516	514350	1.05442e+06	3.27349e+08	1.40078e+08	3.70368e+08	1.86977e+06	1.13086e+06	4.17701e+07	3.96541e+06	3.24287e+07	3347335899	1.60841e+08	3.30303e+06	223798	237603	283933	1.03206e+07	1.81455e+06	2.15894e+07	8.47206e+06	4.15939e+06	1.83462e+07
Ech145	2770	333516	2.69025e+08	513844	2.98249e+08	4.99868e+07	1.01931e+07	2.80514e+08	1.40597e+07	3.22814e+07	755773	3.68834e+07	8.32717e+08	3.7412e+07	4.30873e+06	3.73422e+06	1.50865e+07	410374	1286954073	6.66417e+06	1.88616e+06	333346	3.60186e+08	3.99863e+08	74720	2709688525	73656	170315	6.6822e+06	8.63425e+06	8.33243e+06	4.59501e+06	1.01535e+07	545097	2.8804e+06	1.23221e+06	3.10003e+06	5.83054e+06	325271	3.98573e+06	401499	4.14631e+07	261839	2.14784e+06	1.8924e+06	7.24531e+06	1.12561e+07	3.70393e+06	2.45867e+07
Ech146	4072	1.41403e+06	625740795	1.26474e+06	1.45675e+07	2.08953e+08	3.77311e+06	1.12475e+06	1.09659e+07	1.54789e+06	319421	462457962	9.42759e+06	8.04782e+06	3.05819e+06	4.24396e+07	657343	536148	1.43687e+08	0	628683	1.71335e+06	9.37355e+08	9.01771e+07	151090	1493953372	845978	926730	1.38481e+06	4.68875e+07	2.88952e+08	102475752	4.54617e+08	2.20668e+06	3.94718e+06	1.03576e+06	3.14995e+06	1.16176e+07	862130	1.72667e+06	342048	3.67138e+06	369549	1.86311e+07	2.39939e+06	3.884e+08	2.3978e+07	4.51607e+06	4.43769e+07
Ech147	4270	1.17479e+08	1793813602	285005	2.89214e+06	9.54492e+06	8.24996e+06	883192	4.02321e+06	1.87873e+06	1.24502e+06	1361003751	4.21424e+06	5.78821e+06	1.27552e+06	1.19288e+07	1.80143e+06	471850	1.15007e+07	1.20513e+06	3.7208e+06	627428	1.26484e+08	4.36551e+06	40493.5	3.92069e+07	4.7451e+07	3.73282e+07	2.79015e+06	1.38661e+08	8.36548e+07	1943646454	4.01597e+06	1.00944e+07	1.91205e+06	104084290	1.30792e+06	4.65267e+08	6.94089e+06	1.96136e+06	119827	203831	221827	7.73791e+06	1.20767e+06	122589838	5.41401e+06	1.28482e+06	4.09743e+06
Ech148	3470	389410	6.78859e+08	284224	1.84178e+08	9.20698e+06	1.51387e+07	4.00309e+08	7.76267e+06	6.99432e+06	565698	4.12802e+08	5.68941e+08	2.66246e+06	1.36546e+06	9.61405e+06	1.16702e+07	315553	2.49991e+08	329815	214354	800383	1.27893e+08	2.2325e+07	0	7.01709e+07	190528	187389	2.21761e+06	5.74534e+08	1.72701e+07	7.62196e+06	2.8042e+06	967868	1.25821e+06	1.04577e+06	1.94569e+06	3.45769e+06	58049.5	1.86872e+06	214616	350817	239120	6.24317e+06	1.92091e+06	6.59127e+07	1.17848e+07	1.26587e+06	1.13523e+07
Ech149	2970	375588	4.25315e+08	654810	9.36482e+08	3.45452e+07	7.86271e+06	1.40179e+08	7.14699e+06	10434019	559155	2.3785e+08	9.44908e+08	1.16644e+07	2.44479e+06	5.4952e+06	8.86721e+06	331150	2.06694e+08	2.17728e+06	399436	456813	107010836	2.0445e+07	52580.1	5.31457e+08	103643	131224	4.96586e+06	8.92215e+07	1.11108e+07	6.31914e+06	6.03062e+06	1.39299e+06	1.06525e+06	1.04418e+06	3.04067e+06	7.06404e+06	274269	5.86198e+06	325806	792299	329695	1.14335e+07	1.52959e+06	1.22732e+08	8.99913e+06	1.17625e+06	7.6055e+06
Ech150	3470	263122	6.09145e+08	252446	4.58943e+07	1.39581e+07	1.4817e+07	1.8196e+08	4.70692e+06	3.10645e+06	2.44678e+06	3.10736e+08	1.3201e+08	5.13378e+06	1.67805e+06	7.01564e+06	1.88147e+07	822316	3.49412e+08	178385	101050	466312	1.18691e+08	3.09678e+07	173403	7.32312e+08	218269	110481	1.51261e+06	2.89824e+08	1.50303e+07	1.4479e+06	3.54922e+06	765504	1.93331e+06	697442	1.57641e+06	3.14078e+06	228188	2.57374e+06	367121	206219	154839	2.19143e+06	1.89184e+06	8.77477e+06	1.01527e+07	3.15147e+06	2.06992e+07
Ech151	3370	327521	770414326	298773	2.73819e+08	1.80187e+07	2.16888e+07	508835973	5.48055e+06	1.6116e+07	604887	4.06488e+08	4.69547e+07	4.76832e+06	992442	7.67055e+06	2.22553e+07	931795	6.66875e+08	272421	291974	651256	1.69086e+08	1.75404e+08	284717	9.23118e+08	323714	615306	1.13202e+06	5.92272e+08	8.45087e+06	1.7341e+07	4.15875e+06	1.10628e+06	785755	1.3203e+06	2.11862e+06	1.13894e+07	542834	2.59694e+06	271931	215306	401546	1.85738e+06	1.96323e+06	5.9866e+06	3.60178e+07	2.76156e+06	27054606
Ech152	3370	485150	1326915426	319587	4.67933e+08	3.01483e+07	5.66675e+06	3.32265e+07	3.52785e+06	3.2389e+06	506310	6.62599e+08	1.50961e+08	4.63153e+06	2.32951e+06	1.84122e+07	7.92534e+06	391956	6.27452e+07	333161	232452	1.21182e+06	2.07588e+08	334412314	379960	8.00192e+08	415982	411487	2.71124e+06	8.19921e+08	3.87568e+07	4.72385e+06	5.15902e+06	1.75408e+06	1.57886e+06	988229	2.89343e+06	6.45502e+06	556706	2.99123e+06	1.88921e+06	68098.3	451964	1.41806e+07	2.01049e+06	7.411e+07	4.10531e+07	2.71603e+06	2.18431e+07
Ech153	3370	370918	2222961399	274075	9.34141e+06	5.96903e+07	1.5553e+06	2.69026e+06	9.50406e+06	2.83413e+06	982291	1637565660	2.85492e+07	7.91276e+08	4.03765e+07	3.77289e+07	3.95078e+06	264661	1.59364e+08	351650	670630	2.82161e+06	2.28354e+08	7.72823e+06	184471	100832777	466631	616734	268178	2.2214e+08	2.48357e+08	5.62613e+06	7.74554e+06	3.54666e+06	1.27551e+06	974317	1.96064e+06	3.95039e+06	244449	4.39844e+08	2.72074e+06	5.62108e+06	1.85921e+08	6.75785e+06	1.83174e+06	8.36566e+08	8.49524e+06	1.15234e+06	8.27366e+06
Ech154	3470	387792	2920469270	108312	5.72412e+06	9.93697e+06	4.33932e+07	470593	2.72614e+06	7.6151e+06	207233	1436496082	2.71857e+08	4.68601e+08	3.64519e+06	1.45952e+08	2.6985e+07	634142	1.80053e+08	2.35761e+08	2.3647e+06	1.07182e+07	1.23977e+08	1016147513	433980	6.23447e+08	239717	354067	999270	7.49085e+08	3.6024e+08	6.70742e+07	6.21676e+06	439654	921674	1.987e+06	2.8356e+06	9.6877e+06	385079	441423714	393460	1.5483e+07	463894	4.02927e+07	1.91189e+06	4.46668e+08	4.3487e+07	2.29909e+06	2.9847e+07
Ech155	3870	1.15557e+08	2996896383	308394	2.21304e+06	1.40218e+07	4.91139e+06	1.1463e+06	1.58641e+06	1.56068e+06	1.12402e+06	2903257723	1.00453e+07	4.26482e+06	902890	7.56538e+06	1.18774e+06	379541	8.05199e+06	1.89761e+06	2.13458e+06	452509	1.67328e+07	2.11702e+06	95114.1	1.72032e+07	1.11011e+08	2.47123e+08	5.65534e+06	8.67431e+07	1.76938e+07	3136246920	1.63421e+06	1.60529e+07	1.61203e+06	2.0015e+08	1.74713e+06	2.84292e+08	4.52105e+06	1.3333e+06	208052	323242	109706	9.99876e+06	1.138e+06	7.65478e+07	8.67627e+06	1.78691e+06	3.32805e+06
Ech156	3070	1.05489e+06	1278606499	2.61724e+06	4.45678e+07	1.60405e+07	3.97051e+06	3.6152e+06	3.02964e+06	2.50665e+06	2.27975e+06	1239019588	1471461923	1.52692e+07	3.67182e+06	1.43594e+07	3.29456e+06	1.77488e+06	2.18033e+07	3.63164e+06	338929	515565	2464053952	1.26637e+07	584650	4.19669e+07	655587	1.63322e+06	4.80002e+06	5.26708e+07	3.7068e+07	5.34366e+06	1.59167e+07	4.40692e+06	7.36501e+06	2.34251e+06	7.92079e+06	2.20522e+07	322569	2.24339e+06	991674	3.24838e+06	8.72587e+08	4.53338e+07	5.4071e+06	8.59951e+07	1.43484e+07	2.18783e+07	1.63972e+07
Ech157	4174	474954	6081330086	2.80808e+08	5.40504e+06	1.75297e+07	1.56509e+08	1.58713e+06	1.0894e+06	926253367	1.21796e+06	2859438368	1.0493e+07	3.23803e+06	1.53231e+06	4.01393e+07	5.41152e+06	6.95911e+06	4.82426e+07	285925	426344	1.16031e+06	1.9857e+08	1.53307e+07	69421.6	1.00867e+08	172109	1.16629e+06	373465	4.93747e+08	2.05037e+08	3.93629e+07	2.68935e+06	4.66432e+06	4.34963e+06	2.27799e+06	2.16021e+07	2699881381	9.46088e+07	3.17124e+06	3.3304e+06	205210	469935	3.23561e+07	2.38375e+06	3.74627e+07	3.23551e+07	3743208203	3.59293e+08
Ech158	3770	387350	1390284572	266335	2.94125e+06	9.17914e+06	2.12547e+06	1.93187e+06	884818	1.53362e+06	1.19699e+06	1011999844	262434004	5.439e+06	628865	1.05112e+07	1.16368e+07	461920	1.41445e+07	396589	140092	597570	1.33821e+08	2.53098e+06	140066	4.59451e+07	253703	3.92883e+06	692306	1.50806e+08	2.20821e+07	1.17224e+08	1.54063e+06	1.88947e+08	1.89224e+06	2.53842e+06	1.53139e+06	1.29999e+07	674936	1.5374e+06	43300.4	500218	223185	7.7445e+06	1.60267e+06	1.18823e+08	5.87175e+06	1.87433e+06	6.57715e+06
Ech159	3370	390402	4.5081e+08	415865	5.93242e+08	6.83233e+07	2.79542e+06	1.31691e+06	2.74015e+06	6.4097e+06	725755	2.6628e+08	3.09094e+07	1.44935e+07	2.19187e+06	1.01837e+07	9.54646e+06	265116	1.57655e+07	200626	654455	0	2.42453e+08	7.49615e+07	0	6.37443e+08	104410	744926	2.91138e+06	4.03863e+07	2.04082e+07	3.34329e+06	3.99951e+06	2.20096e+06	2.55371e+06	1.43004e+06	3.59475e+06	3.9057e+06	67864.3	3.59532e+06	515549	187349	290717	3.06247e+07	2.58514e+06	1.50384e+08	8.94333e+06	2.53768e+06	1.53326e+07
Ech160	2770	653286	2.8157e+07	846929	9.40233e+06	3.63193e+08	1.95735e+06	1.4162e+06	3.984e+06	3.15418e+06	1.12856e+06	1830893445	3788829125	1.72659e+07	2.26563e+06	1.94968e+07	1.41968e+06	382192	4.15224e+07	101890	277130	28753677	3.43438e+08	5.11352e+07	106539	1412676037	533474	602461	2.99918e+06	5.92235e+07	1.08987e+08	1.30372e+07	1.2037e+08	3.69568e+06	5.24065e+06	1.4107e+06	3.95924e+06	1.3634e+07	321755	2.13215e+06	356490	5.22041e+07	731968	3.44734e+08	2.89355e+06	1147986282	4.01992e+07	2.57707e+06	1.30996e+07
Ech161	2470	691454	2.66557e+08	542297	1.56732e+07	7.43217e+07	2.35024e+06	1.90283e+06	3.87703e+06	1.85786e+06	4.05252e+06	5.13918e+07	1216269735	304510682	2.91537e+06	1.05987e+07	3.19356e+06	292452	1.48483e+07	2.26519e+06	1.1061e+06	1.87855e+06	2.91124e+08	1.12051e+08	101728	9.69491e+08	693606	1.70831e+06	2.5715e+06	2.57087e+08	2.25443e+07	4.55701e+06	1.37058e+07	1.23699e+07	3.13628e+06	1.22876e+06	4.47654e+06	1.18318e+07	443675	1.84324e+06	230854	2659841950	647101	4.26969e+07	2.55026e+06	8.92827e+08	3.53076e+07	3.17836e+06	9.36275e+06
Ech162	3070	701681	1608474806	1.71875e+06	2.33514e+07	2.34564e+07	3.19783e+06	2.40219e+06	1.97852e+06	2.79849e+06	2.10506e+06	9.99578e+08	1276281566	2.81891e+07	3.65536e+06	2.5152e+07	3.18988e+06	4.3322e+06	4.53191e+07	5.55478e+06	646179	2.14229e+06	1745883553	1.84394e+07	368912	9.9594e+07	531584	350091	1.39225e+06	4.86626e+07	1.75876e+08	4.60462e+06	9.98385e+06	2.37461e+06	2.62049e+06	1.51227e+06	5.54893e+06	1.95358e+07	1.62326e+06	1.06774e+07	1.44058e+06	2.27723e+06	7.26805e+08	5.04781e+07	2.85784e+06	1282113173	1.04214e+07	1.24568e+07	5.38812e+07
Ech163	3870	1.37467e+06	8.27991e+08	424312	8.14183e+06	1.77343e+08	1.79641e+06	1.62006e+06	1.8788e+07	1.94217e+06	1.67961e+06	4.00463e+08	2.90674e+08	4502110676	9.84139e+06	1.69047e+07	548809	3.23362e+08	1.91667e+07	5.35307e+07	3.12867e+06	7.41053e+06	6.53292e+08	4.33382e+07	3.36123e+08	2035288541	982495	380376	628929	5.57916e+07	2.88117e+07	1.50416e+06	5.20028e+07	2.30453e+06	6.86581e+08	1.25666e+06	2.53438e+06	1.47792e+07	521084	2.68407e+06	725949	1.38872e+07	431494	2.55205e+07	8.94813e+08	1352102484	1.14997e+07	3.9221e+06	1.25801e+07
Ech164	4072	491486	3714350146	690841	1.53348e+07	3.03697e+07	5.76177e+07	393852	1.85266e+06	1.22435e+06	214912	2867255413	947842000	5.53552e+06	2.25301e+06	5.72979e+07	1.50839e+06	710662	2.32944e+08	6.49496e+06	305700	1.89014e+06	3.13772e+08	9.7537e+07	238317	2.99116e+08	598874	758635	766111	1409572190	3.84233e+08	8.50435e+06	3.95479e+06	2.33872e+06	4.5799e+08	1.55462e+06	9.1481e+06	7.04132e+08	9.3321e+06	2.49582e+06	497114	345182	630978	2.28548e+07	3.38095e+06	3.10984e+07	3.91023e+07	5.70337e+06	2.71602e+07
Ech165	3770	496108	2179969143	149108	3.14721e+06	8.57502e+06	2.4075e+06	1.6756e+06	1.09185e+06	1.76183e+06	790222	1422792969	1.02864e+08	4.10402e+06	1.80744e+06	1.78978e+07	5.21076e+06	529500	3.59187e+07	412446	155821	1.50879e+06	7.96638e+07	5.45757e+06	209290	3.59738e+07	288345	3.4011e+06	802811	8.74305e+07	8.34237e+07	1.96374e+08	1.61251e+06	1.20822e+08	1.71851e+06	3.90424e+06	1.68702e+06	2.04719e+07	1.11775e+06	1.3848e+06	307129	183449	178260	8.96631e+07	1.75923e+06	2.22398e+08	4.08864e+07	2.35599e+06	6.44276e+06
Ech166	4174	551708	3261464198	1.05166e+06	2.32289e+07	1.09049e+08	1.20963e+06	2.00534e+06	1.21095e+07	1.98361e+06	1.41671e+06	2464745748	2.57855e+06	2.20429e+07	3.78606e+06	3.22889e+07	1.54043e+06	588519	5.27354e+08	0	732328	1.56199e+06	1396223575	1.0094e+08	0	699330050	846185	1.1114e+06	225255	3.7829e+07	2.37734e+08	2.74125e+06	2.5174e+08	2.9245e+06	1.00437e+07	1.42467e+06	3.35475e+06	3.33613e+06	480797	3.72329e+06	238392	7.06289e+06	577251	1.24941e+07	3.39161e+06	6.42946e+08	1.5823e+07	5.79029e+06	3.67843e+07
Ech167	3170	331623	2393957955	234388	5.88866e+06	2.12808e+07	143967206	264620	2.08904e+06	3.28223e+06	384857	1362030767	4.08058e+08	6.62952e+07	2.74858e+06	1.49402e+08	6.5956e+07	952015	2.28449e+08	1.11704e+08	585430	4465412	1.34966e+08	6.55404e+08	203668	7.25276e+08	281841	312890	563930	4.61928e+08	273525873	1.66051e+08	7.70257e+06	837867	1.17777e+06	3.01109e+06	5.5251e+06	1.26082e+07	672819	6.65456e+08	594628	5.10237e+06	356077	2.76122e+07	1.64357e+06	3.95561e+08	5.00071e+07	3.14189e+06	1.98087e+07
Ech168	4174	471421	3879255153	685253	4.13507e+06	2.63045e+08	3.48158e+06	2.51855e+06	2.17904e+07	2.99733e+06	520842	3320934390	565149	7.4425e+06	2.85211e+06	1.71692e+07	1.33628e+06	90083	3.01734e+08	79394.1	320647	7.24873e+06	294924604	4.48307e+07	159228	1.41865e+08	490847	564497	1.33061e+07	4.22408e+07	1.18333e+08	1.31779e+07	1.74154e+07	1.78984e+06	2.82708e+06	1.41453e+06	5.821e+06	1.41666e+07	755585	5.30284e+06	1.86439e+06	397638	640662	8.17547e+06	1.92866e+06	6.19937e+08	1.5627e+07	2.38516e+06	8.42634e+06
Ech170	4174	624529	3439642862	286986	4.6233e+06	1.69179e+08	748864	1.10398e+06	2.83938e+07	2.48262e+06	787388	3099640627	625322	6.63163e+06	2.7608e+06	1.57581e+07	6.74329e+06	319798	1.03366e+08	130146	324365	2.18336e+06	8.45134e+07	1.4394e+07	252022	4.09314e+08	522134	298685	1.30485e+07	3.38199e+07	8.59974e+07	7.16625e+06	1.28359e+07	1.15352e+06	1.68369e+06	874964	2.30365e+06	2.95023e+07	1.44613e+06	7.33625e+06	735040	171833	553223	7.74019e+06	2.01014e+06	4.72257e+08	1.08815e+07	1.81297e+06	6.22654e+06
Ech171	3670	700479	3356963454	750862	7.42002e+06	7.36374e+07	1.78714e+08	6.1225e+06	1.71219e+07	4.28211e+06	692596	2738071185	5.26227e+07	7.63584e+06	3.77415e+06	7.98877e+06	5.52733e+06	1.24095e+06	7.3642e+06	1.08382e+06	286063	94553.1	1.31165e+08	4.52852e+06	184737	4.33468e+08	2.70729e+06	545472	884602	3.39478e+07	1.59295e+07	3.87468e+08	5.23916e+06	2.52295e+06	2987289580	7.12163e+07	3.0169e+07	3602128939	1.44207e+08	4.83937e+06	680282	519689	102465	3.57489e+07	3.30483e+06	3.09831e+08	2.44379e+07	3.85888e+06	7.51112e+06
Ech173	4270	226945	2036044167	399087	6.79956e+06	1.56665e+08	6.08041e+06	1.55148e+06	1.71989e+07	1.74969e+06	661013	1828644024	737342	9.82516e+06	2.58504e+06	1.57965e+07	9.54835e+06	347748	218360854	142662	345696	3.74173e+06	8.16768e+07	1.52427e+07	70560.7	2.54606e+08	199900	462900	1.41502e+07	2.63454e+07	9.24023e+07	4.95862e+06	8.33576e+06	1.1001e+06	1.0448e+06	876419	3.19048e+06	3.44077e+07	1.69945e+06	1.08522e+07	741977	73271.8	175597	7.59203e+06	2.10639e+06	5.31298e+08	1.21087e+07	2.07815e+06	1.16684e+07
Ech174	4072	1.63822e+06	2443686076	208728	1.46718e+06	1.74721e+07	1.31146e+06	481580	3.80936e+06	2.66197e+06	907178	1397693711	7.93027e+07	4.50243e+06	941604	5.3893e+06	1.8416e+06	406664	5.62214e+06	326213	1.92651e+06	2.04397e+06	6.83737e+07	4.39903e+06	2.88777e+07	5.75663e+07	42808.1	307937	132732	2.17772e+07	1.08611e+07	3556002	1.79488e+08	457523	1093677621	559051	832362	3.33289e+06	186778	999079	322116	89180.7	118384	145975799	1.42623e+06	1.82616e+08	2.9289e+07	1.02775e+06	3.46368e+06
Ech175	2970	533489	3.41405e+08	703514	1.91289e+08	3.42598e+07	3.49768e+06	1.53653e+07	4.20022e+06	3.93919e+06	1.89107e+06	1.51538e+08	3.27171e+08	1.69184e+07	3.06242e+06	8.00362e+06	7.57341e+06	369609	7.92085e+07	468940	201190	312596	1.87438e+08	1.76613e+07	183994	7.37034e+08	391424	84085.5	1.78462e+06	4.05796e+07	1.70928e+07	3.93261e+06	3.63008e+06	1.97067e+06	1.5982e+06	1.82025e+06	3.99704e+06	4.95e+06	95616.5	3.53664e+06	293004	1.86652e+06	375815	1.25827e+07	3.24943e+06	1.72097e+08	1.16958e+07	3.37506e+06	8.72042e+06
Ech176	4072	216988	1593193007	282167	7.14837e+06	5.60299e+07	1.25093e+06	885109	5.92146e+06	2.43338e+06	802633	1622161255	383305	2.84425e+06	1.59721e+06	1.55696e+07	4.88791e+06	350831	65681729	212325	260700	2.72033e+06	8.39475e+07	2.08099e+07	137016	1.68371e+08	430702	279521	9.3788e+06	2.11906e+07	1.36886e+08	1.04969e+07	9.16303e+06	948810	894857	1.31347e+06	2.32276e+06	2.93678e+07	1.45961e+06	5.08708e+06	993756	58388.5	271677	5.33509e+06	1.90073e+06	2.73788e+08	1.20775e+07	991017	3.68393e+06
Ech177	4174	258700	4204631360	308253	3.31306e+06	5.51746e+07	1.68956e+06	499642	2.4856e+07	2.79712e+06	362734	3234339784	417583	6.54045e+06	2.71926e+06	1.50448e+07	4.52416e+06	442372	2.70516e+07	215076	595167	1.5443e+06	3.29268e+07	1.2134e+07	227218	1.89694e+08	391453	349898	1.16424e+07	1.47766e+08	9.65301e+07	1.02883e+07	9.42572e+06	555636	496349	665463	1.95619e+06	3.22806e+07	1.54694e+06	8.80925e+06	6.74427e+06	119618	616430	5.00299e+06	1.569e+06	2.02269e+08	6.98286e+06	1.9238e+06	6.08091e+06
Ech178	2870	1.07507e+06	1039751705	2.00817e+06	7.67896e+06	7.65701e+06	8.09717e+06	5.84471e+08	9.55025e+06	1.18327e+07	400733	5.86737e+08	1915928764	742709247	2511856161	2.49071e+07	5.11997e+06	1.32462e+06	5.19847e+07	9.88158e+06	1.63281e+06	2.40342e+07	599477541	9.50289e+08	366244	2.15076e+08	52744.8	282477	2.30665e+06	2.88443e+08	1.14566e+08	8.51552e+06	1.42171e+07	947961	1.16059e+06	1.07188e+06	3.09509e+06	1.09182e+07	857701	1.77671e+06	348414	8.17649e+06	272274	1.76018e+08	1.95598e+06	1.84697e+08	5.15149e+07	2.64135e+06	5.94626e+07
Ech179	2770	563799	1.64512e+08	2.62966e+06	1.02672e+07	2.6284e+08	2.39561e+06	1.24569e+06	5.03077e+06	3.21478e+06	661961	2.50744e+08	3499200426	2.24118e+07	6.95165e+06	1.90941e+07	595988	870237	2.35805e+07	122545	0	1.58472e+08	4.34334e+08	57387175	412642	3151230615	491895	835288	2.18184e+06	1.68579e+08	4.13913e+07	1.38649e+07	3.30265e+08	972174	5.43906e+06	2.19246e+06	4.55152e+06	1.233e+07	588789	2.03922e+06	402694	1.17879e+08	89079.1	1.64836e+08	2.98472e+06	8.48611e+08	6.6308e+07	2.82908e+06	2.27192e+07
Ech180	3970	7.50228e+06	7.3208e+08	844945	1.31681e+07	3.89906e+07	2.68691e+06	898335	5.25526e+06	376419	112831	5.01823e+08	1.59259e+07	1.1917e+07	2.73221e+06	4.49516e+07	694250	242554	1.36034e+08	519474	120792	1.74691e+06	8.52263e+08	1.87853e+08	180303	5.70358e+08	764350	1.0001e+06	1.21501e+06	2.55836e+08	2.66601e+08	3.484e+08	2.97163e+08	1.0022e+06	1.45496e+06	834116	2.44829e+06	4.04819e+06	430404	1.30651e+06	133838	1.02893e+07	213521	1.14476e+07	2.03476e+06	3.04268e+07	2.75261e+07	4.00269e+06	3.30294e+07
Ech182	3670	585395	4083018309	468479	6.66317e+06	3.03379e+07	4.70184e+07	7.58859e+06	5.63763e+06	4.44204e+06	491170	5596624799	6.72337e+06	8.90562e+06	4.63674e+06	9.76397e+06	3.81447e+06	518285	1.22643e+07	1.68024e+06	210307	169506	1.74927e+08	8.57309e+06	186861	6.7727e+07	975436	1.72513e+06	267996	1.13403e+08	1.66321e+07	106858297	3.87231e+06	1.58599e+06	7.06809e+08	4.68476e+06	2.26639e+07	2132974303	3.44729e+07	2.56691e+06	470822	427932	507003	1.48476e+07	2.92155e+06	1.09928e+08	1.30083e+07	3.786e+06	1.8646e+07
Ech183	3870	465155	2624910157	1.07864e+06	6.88141e+06	8.47862e+07	4.80902e+06	1.41731e+07	1.77529e+06	1.3043e+06	688836	3924679741	1.93341e+07	8.99282e+06	4.77133e+06	2.7359e+07	4.0527e+06	534280	4.36485e+07	174381	284762	1.45571e+06	5.1775e+07	8.66186e+07	218571	3.66794e+08	520856	640171	481165	1157978037	5.86056e+07	1.47061e+07	3.53678e+06	975945	1.94914e+06	1.8601e+06	2.49712e+06	3.48222e+08	5.23146e+06	3.07683e+06	999391	206772	297799	8.90942e+06	3.16735e+06	1.44704e+07	1.34464e+07	1.44938e+07	3.49921e+08
Ech184	3870	1.21854e+06	3.37588e+08	88355.1	6.24173e+06	4.98683e+08	1.00948e+06	1.88943e+06	2.393e+07	1.83038e+06	1.08536e+06	124220103	1.75151e+08	2041907747	1.24673e+07	2.03191e+07	565509	2.57293e+08	2.52811e+07	4.55137e+07	2.8035e+06	1.21457e+07	5.94473e+08	3.30185e+07	1.62312e+08	1460702902	462507	734840	1.1324e+06	5.40226e+07	3.76691e+07	571681	1.09324e+08	1.17757e+06	7.59195e+08	1.2144e+06	2.35533e+06	8.36951e+06	484672	2.94692e+06	104221	1.6738e+07	645001	9.315e+06	9.06534e+08	1069465139	9.26102e+06	3.19348e+06	1.95991e+07
Ech185	3270	122341	5.82306e+08	1.0697e+06	2.39043e+06	7.72522e+06	1.56712e+07	887347	2.98666e+06	2.63048e+06	1.27491e+06	3.22519e+08	1484879272	1.48197e+07	2.18183e+06	2.24149e+07	6.16238e+06	318174	9.01024e+07	718328	111906	3.05596e+06	1.9593e+08	1201311670	149242	8.80939e+08	76507	211464	418791	2.82335e+08	119832066	1.37954e+06	7.74491e+06	576958	579505	176839	1.31389e+06	6.01412e+06	446653	1.18904e+06	434536	3.09275e+06	128773	1.36314e+07	1.30333e+06	9.31029e+07	2.74165e+07	1.50501e+06	9.77189e+06
Ech186	3870	6.13391e+07	2508387408	281284	1.76357e+06	1.63565e+07	4.94335e+06	861511	1.08518e+07	2.35803e+06	1.07174e+06	1685873987	9.10264e+06	6.46838e+06	1.07332e+06	6.55215e+06	1.32511e+06	739012	5.84691e+06	2.53973e+06	4.7924e+06	643611	5.99837e+07	1.68907e+06	2.64535e+06	1.63686e+07	5.75939e+07	4.23436e+07	2.99784e+06	3.89179e+07	1.3719e+07	2154959381	1.69622e+06	7.92878e+06	1.18323e+06	1.38986e+08	1.34183e+06	2.72838e+08	3.75221e+06	1.88634e+06	256576	30258.4	148837	1.19812e+07	1.0219e+06	1.40393e+08	9.50584e+06	2.86547e+06	5.33688e+06
Ech187	3370	412335	3773292967	1.65523e+06	1.3297e+07	2.7608e+07	1.18007e+07	5.86356e+06	1.62835e+06	1.99441e+06	372610	4715377069	2.16322e+07	4.15891e+06	2.44717e+06	3.48025e+07	1.98834e+07	646445	4.76491e+07	60454	265069	2.99348e+06	5.01825e+08	2188765048	58664.4	358420892	445666	375947	2.72331e+06	3.90007e+08	1.50829e+08	222099824	7.62698e+06	1.86247e+06	1.31779e+06	4.01426e+06	2.87466e+06	3.19819e+07	1.76422e+06	4.05202e+06	335193	243447	8.84792e+06	3.04816e+07	1.9461e+06	60055065	3.59855e+07	1.09432e+07	1.62785e+08
Ech188	4072	310586	1952897093	552708	1.85581e+07	9.55749e+07	2.7389e+06	1.03583e+06	1.6921e+07	2.44985e+06	965942	1697165616	9.38783e+06	1.54822e+07	3.50447e+06	5.49064e+07	195275	85036.8	1.95539e+08	380542	177627	2.01286e+06	1353184884	1.04724e+08	104209	1776584109	568561	751006	1.3684e+06	2.17226e+08	3.83259e+08	8.26651e+06	5.24889e+08	1.15023e+06	4.66187e+06	1.65307e+06	4.9974e+06	6.39198e+06	94770.1	1.15337e+06	385926	3.30662e+06	298141	1.56588e+07	2.83245e+06	211935897	2.34636e+07	5.60013e+06	4.55876e+07
Ech189	4072	1.00922e+08	2282842649	317206	1.923e+06	1.44786e+07	5.8439e+06	1.47671e+06	1.82444e+06	2.67476e+06	1.12041e+06	1539203846	4.46495e+06	6.91311e+06	1.89982e+06	6.01996e+06	1.57771e+06	545643	8.10034e+06	930947	1.01222e+06	852921	8.27214e+07	2.44727e+06	488808	2.73044e+07	1.21905e+08	2.32602e+08	5.97363e+06	4.53089e+07	1.24548e+07	2454814267	2.03207e+06	1.2602e+07	1.34423e+06	1.45445e+08	1.38384e+06	3.15126e+08	4.93625e+06	1.72626e+06	162353	196296	280981	9.14696e+06	1.33699e+06	1.36448e+08	4.87323e+06	1.27788e+06	3.26339e+06
Ech190	4270	434444	2340498485	167616	6.45969e+06	3.66917e+07	8.55248e+06	551131	1.58659e+07	4.47832e+06	554397	2296879354	764419	7.42318e+06	3.24052e+06	1.42259e+07	1.35822e+07	826370	1.10554e+08	174175	187948	7.45411e+06	1.31866e+08	2.16759e+07	61666.3	3.14697e+08	289625	455493	3.04929e+06	4.52295e+07	7.50682e+07	5.71841e+06	7.63024e+06	1.10643e+06	2.21293e+06	1.14582e+06	3.57153e+06	7.23855e+07	1.786e+06	5.51096e+06	321627	126709	261431	5.54665e+06	2.052e+06	324398317	1.08891e+07	2.5813e+06	9.93529e+06
Ech191	3870	362731	1108480895	338066	8.95939e+06	5.01104e+07	617345	443475	3.00564e+06	1.10839e+06	720945	9.82136e+08	1.43497e+06	8.43938e+06	2.1167e+06	2.19999e+07	341614	165144	8.5965e+07	52815.5	307543	5.21007e+06	2.47997e+08	1.606e+07	120473	2.23865e+08	298810	222046	905667	4.79605e+07	1.67296e+08	4.87601e+06	1.41649e+06	1.14425e+06	1.44784e+06	1.05111e+06	1.57263e+06	7.38134e+06	589340	3.54837e+06	1.70589e+07	373858	94891.7	1.29714e+07	1.97715e+06	3.09848e+08	1.20028e+07	1.58925e+06	4.74765e+06
Ech192	3270	464785	8405779020	1.31971e+07	7519390395	5.68918e+07	2.96625e+06	811488	1.31318e+07	8.69417e+06	647012	4822929449	23618135180	1.65356e+07	1.63757e+07	5.16387e+07	6.30007e+06	998881	204336562	0	271771	2.08477e+07	4.69584e+08	1.71187e+07	0	4.39604e+07	1.26944e+06	506759	1.95131e+06	8.56101e+07	3.34529e+08	1.01027e+07	3.48897e+07	2.31368e+06	4.28982e+06	2.23161e+06	6.23387e+06	8.72545e+06	404528	5.1369e+06	429509	1.61986e+06	1220954127	2.52994e+08	3.65209e+06	1047073599	3.51572e+07	2.47092e+06	1.12978e+07
Ech192a	4072	516198	2881787234	329700	5.99798e+06	7.34413e+07	1.08954e+07	817596	2.3657e+07	2.20166e+06	838556	2664176805	1.97349e+06	10137689	3.17333e+06	2.16907e+07	5.08668e+06	486119	1.2968e+08	228540	375133	8.20639e+06	126677334	1.66221e+07	374142	2.77934e+08	213911	296768	16289518	6.41031e+07	1.72939e+08	7.40395e+06	1.65451e+07	1.6111e+06	1.89917e+06	1.40507e+06	4.05054e+06	2.25834e+07	1.14495e+06	7.87318e+06	393731	283837	563204	6.64356e+06	2.29113e+06	5.2575e+08	1.00344e+07	2.30624e+06	7.10391e+06
Ech193	3470	2.35994e+06	1028366430	475605	3.22451e+06	1.107e+07	1.1549e+06	1.18954e+06	3.15108e+06	1.68603e+07	1.19719e+06	611520518	311388396	1.53902e+07	1.11085e+06	7.85844e+06	4.80906e+06	507234	1.0107e+07	2.56333e+06	2.55022e+06	392615	1.65788e+08	1.69595e+07	7.95828e+07	3.90552e+08	182236	125026	2.20734e+06	8.22356e+07	1.72002e+07	4.79878e+06	1.51651e+08	270506	1067765405	639781	1.30624e+06	3.31577e+06	120106	1.56873e+06	304456	109364	152030	8.96412e+06	1.00676e+06	1.58384e+08	7.418e+06	2.07688e+06	1.43666e+07
Ech194	3870	478936	708325464	730861	2.12062e+07	4.81446e+08	2.6271e+06	1.13055e+06	1.66609e+07	1.10081e+06	403335	4.15258e+08	5.76124e+06	3.21999e+07	4.50692e+06	2.80675e+07	638994	187146	1.67843e+08	923587	4.4488e+06	1.17956e+06	1117991414	123778596	475758	7.33475e+08	222076	591823	1.41357e+06	6.06449e+07	2.56827e+08	4.45819e+06	3.55695e+08	1.32493e+06	3.51979e+06	1.4517e+06	2.55319e+06	1.42806e+07	497055	5.43358e+06	154206	5.61069e+06	341555	1.57735e+07	2.39735e+06	8.70838e+08	2.22973e+07	5.05371e+06	4.19017e+07
Ech195	3370	481131	5391956576	1.06201e+06	9.16979e+06	7.88144e+07	3.3469e+06	1.61929e+06	2.64367e+06	1.96818e+06	468050	3197732917	2.14005e+08	3.28504e+07	3.88269e+06	1.22433e+07	5.33636e+06	1.20717e+06	8.61373e+07	75915.4	267596	6.14504e+06	6.2024e+08	6.89041e+07	233336	1.70906e+08	0	843037	2.4714e+06	3.11835e+08	2.7388e+07	1.33226e+07	4.65175e+06	1.24317e+06	873498	1.32851e+06	2.77504e+06	3.58306e+07	2.0247e+06	7.85596e+06	872167	777715	1.45212e+07	3.55826e+07	1.97211e+06	4.39568e+08	2.42078e+07	7.09699e+06	5.17479e+07
Ech196	2470	872329	3.55139e+07	767604	1.36879e+07	7.10054e+07	1.94362e+06	1.91299e+06	6.39257e+06	1.51984e+06	394867	1.88719e+07	5.44513e+08	4.16675e+08	5.1565e+06	1.18152e+07	3.91552e+06	317934	1.34448e+07	4.90828e+06	1.16236e+06	1.63261e+06	1.32876e+08	7.85909e+07	116084	1686487756	379025	497022	1.09561e+06	2.08195e+08	2.41665e+07	3.24736e+06	1.60451e+07	3.03348e+06	2.49998e+06	1.81925e+06	4.05445e+06	1.84829e+07	1.06277e+06	2.85934e+06	517025	3873374639	309781	9.36622e+07	3.33613e+06	7.98831e+08	3.22166e+07	2.97653e+06	7.16168e+06
Ech197	3370	748679	682385668	386068	721158514	1.81273e+08	4.36638e+06	1.30054e+07	7.16928e+06	5.74692e+06	602550	4.45541e+08	3.18675e+08	1.49225e+07	3.23875e+06	8.69248e+06	6.06479e+06	720197	5.97811e+08	1.43757e+06	482337	360379	3.0883e+08	3.37006e+08	246747	4.22261e+08	349124	315873	1.56513e+06	238574995	1.76648e+07	2.50583e+06	3.03029e+06	846744	2.0236e+06	936651	3.26173e+06	5.23579e+06	452903	3.52543e+06	371031	1.67112e+06	337010	5.23494e+06	2.35864e+06	8.53586e+07	1.22744e+07	2.73001e+06	2.21003e+07
Ech198	4480	537091	1869950247	792707	2.88527e+07	2.17416e+07	2.63222e+08	6.50195e+06	4.03308e+06	2.86691e+06	2.08575e+06	1983688168	5.87711e+06	4.80968e+06	3.01221e+06	1.72868e+07	2.36216e+07	1.45364e+06	2.26191e+07	73839.9	66375.2	150553	7.56946e+07	7.80978e+06	228612	2.32849e+08	276424	636467	1.22528e+06	3.44362e+07	3.86624e+07	2.40313e+07	2.7517e+06	1.43017e+06	1.92519e+06	1.46692e+06	4.80764e+07	2608250732	6.45001e+07	2.94735e+06	848576	3.36302e+06	382459	3.57441e+07	2.51908e+06	124510498	2.39983e+07	4.09975e+06	1.03166e+07
Ech199	2770	303480	1.83598e+08	913897	4.0141e+08	3.80525e+07	5.55081e+06	1.07381e+08	1.29226e+07	1.17121e+07	848952	8.63348e+07	1222839077	1.17635e+07	2.52566e+06	7.8252e+06	1.18104e+07	300597	7.42637e+08	801896	219853	1.36445e+06	2.31556e+08	3.93981e+07	67900.5	1674582501	387808	67187.8	3.40526e+06	2.65906e+07	1.54831e+07	2.00815e+06	4.05941e+06	1.251e+06	1.95202e+06	1.0401e+06	2.77052e+06	3.28084e+06	81048	5.18509e+06	70395.2	2.97841e+06	213597	4.07595e+06	2.39972e+06	1.51017e+07	1.19588e+07	1.59976e+06	1.48484e+07
Ech200	3870	879881	2475901136	165720	5.93039e+06	1.4052e+08	1.76115e+06	1.44986e+06	1.08424e+07	1.1157e+06	991588	2596836534	4.58027e+07	8.72519e+06	2.85311e+06	8.17224e+06	1.0796e+06	649688	1.08165e+07	715306	267226	434208	3.75321e+07	1.02482e+07	431488	4.7905e+08	531274	1.58766e+06	164692	2.15035e+08	1.58146e+07	7.82645e+06	5.17286e+06	1.4439e+06	1.3453e+06	1.64697e+06	2.93662e+06	2.31821e+07	1.12311e+06	1.29435e+06	3.32538e+06	85188.1	384405	2.13121e+07	2.38255e+06	2.04154e+08	1.3152e+07	4.04697e+06	2.64591e+07
Ech201	3870	506945	1406217924	1.90152e+06	1.93169e+07	4.74882e+08	1.02434e+06	1.37658e+06	1.62172e+07	2.04028e+06	390929	1013055996	1.41305e+07	3.77215e+07	5.16206e+06	3.7516e+07	499246	1.08909e+06	5.26267e+07	129590	9.8235e+06	720845	1714924511	9.61803e+07	126742	8.06725e+08	546634	650591	1.03475e+06	3.74003e+07	1.9545e+08	996022	5.24091e+08	2.80799e+06	1.94161e+07	1.90665e+06	3.09087e+06	3.96265e+06	403711	8.41654e+06	355179	4.19827e+06	466124	2.2045e+07	3.8631e+06	1293355790	4.321e+07	6.31714e+06	3.09036e+07
Ech202	3370	247655	1254123928	161112	8.28141e+06	3.66806e+07	4.70836e+06	842067	2.97701e+06	1.2763e+06	1.76483e+08	1101102661	9.41916e+06	8.62373e+08	2.31053e+06	1.70703e+07	1.07542e+06	385636	3.55863e+07	2.82765e+06	216182	4.27052e+06	3.34882e+08	3.96624e+07	106643	7.86122e+08	369090	242693	1.50554e+06	4.86243e+08	1.08289e+08	1.38289e+06	6.94993e+06	373531	1.06988e+06	593618	2.19454e+06	1.72344e+07	914450	1.83519e+06	1.00037e+08	140187	277407	1.33639e+08	1.38801e+06	2.50684e+08	1.5169e+07	1.84761e+06	1.86629e+07
Ech203	2770	845303	4715907865	2.00589e+06	1.34359e+07	2.31015e+07	1.05133e+07	4.92986e+06	1.60256e+06	1.49137e+06	318622	3941827753	1148922446	6.76204e+06	2.89811e+06	3.98844e+07	1.44149e+07	423921	6.98044e+07	280341	283089	7.03783e+06	5.26244e+08	7.09176e+08	90397.6	1219541768	440077	945798	613433	970556834	2.16886e+08	3.82915e+07	4.33576e+06	1.54777e+06	943955	2.78377e+06	2.44679e+06	2.38311e+08	4.03795e+06	6.23651e+06	546597	418912	5.7654e+06	1.15642e+08	2.80261e+06	2.02098e+08	6.14097e+07	1.34982e+07	8.83523e+07
Ech204	2770	377869	2148107683	1.94031e+06	1.27809e+07	2.77313e+07	7.70433e+06	2.44782e+06	2.29562e+06	1.63186e+06	509904	1868618966	1389278054	8.982e+06	2.87464e+06	1.53017e+07	1.00015e+07	1.16256e+06	1.22239e+08	141871	208127	2.29297e+06	5.49388e+08	6.22721e+07	204589	8.28417e+08	975544	640484	1.90511e+06	3.48355e+07	7.31517e+07	1.13976e+07	4.06128e+06	1.51076e+06	1.50587e+06	1.03481e+06	2.6798e+06	2.31719e+08	3.97691e+06	7.5073e+06	209875	606330	8.26108e+06	2.93594e+07	1.86494e+06	3.87766e+08	3.02002e+07	5.48063e+06	2.61521e+07
Ech205	3370	413464	3653411059	481963	1.28321e+07	4.73392e+07	3.68496e+06	1.42822e+06	2.50647e+06	1.49875e+06	648066	2952903894	4.20618e+06	3.00952e+07	3.70334e+06	1.43742e+07	5.62395e+06	1.75139e+06	2.14548e+07	99544.7	523761	1.9049e+06	8.32158e+08	4.79747e+07	229862	2.191e+08	390029	458184	1.97466e+06	2.66029e+08	3.40793e+07	1.16146e+07	5.40197e+06	2.3342e+06	1.36529e+06	1.0993e+06	3.18501e+06	6.69352e+07	2.08418e+06	1.21297e+07	581391	347279	2.15016e+07	2.58583e+07	2.58474e+06	3.35343e+08	1.22805e+07	9.02381e+06	4.75242e+07
Ech205a	4072	2.15656e+06	1289056337	1.10555e+06	1.39045e+07	1.55151e+08	683035	1.49952e+06	1.14254e+07	1.97932e+06	411127	7.77868e+08	1.21222e+07	1.23672e+07	2.55015e+06	3.92667e+07	801397	853511	1.30532e+08	94277.9	1.13699e+06	1.35808e+06	1561619125	5.18732e+07	314435	1874186073	1.03907e+06	1.55841e+06	469628	5.64743e+07	2.53256e+08	1.43916e+06	3.69065e+08	1.84337e+06	7.78959e+06	1.28183e+06	2.90464e+06	2.43423e+06	424624	2.15888e+06	267223	3.83044e+06	256530	2.58461e+07	2.19683e+06	589352992	2.88475e+07	5.35242e+06	4.89995e+07
Ech206	3170	186195	7.06556e+08	240259	6.67456e+06	3.17084e+07	5.76354e+07	748494	3.49998e+06	2.87103e+06	373315	484428322	5.37688e+08	1.16554e+08	1.94547e+06	8.97245e+07	1.71974e+07	1.14395e+06	1.69871e+08	1.34007e+08	222006	4.90921e+06	1.27079e+08	859549727	112234	1242381664	234759	356259	371711	3.80465e+08	2.49691e+08	2.62834e+07	9.87532e+06	712389	807236	1.69654e+06	3.29715e+06	1.38726e+07	645388	5.62271e+08	537897	8.27603e+06	412096	3.18321e+07	1.86622e+06	4.00188e+08	3.25942e+07	1.59882e+06	1.97216e+07
Ech207	3070	431950	3.12404e+08	3.22703e+06	3.90952e+07	2.40575e+07	2.23258e+06	1.21494e+06	1.58145e+06	1.32447e+06	891424	4.1481e+08	3.45871e+07	2.08953e+07	4.51117e+06	9.88375e+06	6.53662e+06	2.11117e+06	1.00928e+07	7.83301e+06	443580	552869	1839145160	5.88762e+07	207381	7.19511e+07	95759.6	811603	1.15781e+06	2.68229e+07	1.86985e+07	4.04112e+06	6.90948e+06	2.51686e+06	1.95262e+06	1.81267e+06	4.04845e+06	1.3019e+07	321824	9.20055e+06	130941	1.04876e+06	2078130953	4.1688e+07	3.69072e+06	4.51867e+08	1.20865e+07	2.96827e+07	5.93167e+07
Ech208	2870	719068	5.56062e+08	366489	1.5273e+07	2.37692e+08	1.74905e+06	4.1591e+08	1.69075e+07	1.87647e+08	294786	3.15634e+08	4.37636e+08	2.41195e+07	1.05806e+07	1.54122e+07	2.39646e+06	1.65603e+06	3.94133e+07	2.85352e+06	169040	8.54344e+06	1184436331	2.83867e+07	351786	8.2979e+08	1.01256e+06	300103	1.81567e+06	2.35152e+08	3.70083e+07	8.40407e+06	1.19575e+08	1.10016e+06	2.24009e+06	1.64446e+06	4.02447e+06	9.80924e+06	586319	3.37245e+06	766862	3.37113e+06	504654	8.15701e+07	2.59356e+06	8.21384e+08	14634918	3.74069e+06	2.45055e+07
Ech209	3070	1.45205e+06	4563652173	1.223e+06	2.34654e+07	3.99807e+07	1.48695e+06	4.06259e+06	4.28151e+06	2.9741e+06	2.11881e+06	3932316428	5.5572e+08	2.95406e+07	4.88084e+06	3.25629e+07	2.35335e+06	2.19146e+06	6.43534e+07	1.67341e+07	731844	1.77764e+06	1674284058	1.4388e+07	881458	1.30056e+08	643137	1.02384e+06	2.79809e+07	6.76228e+07	2.58778e+08	3.7213e+06	1.0899e+07	2.8937e+06	3.86795e+06	2.18916e+06	5.96558e+06	1.75666e+07	613306	7.79192e+06	335826	3.03877e+06	1189990110	1.53514e+08	4.30774e+06	1021237526	1.26748e+07	1.22058e+07	4.67026e+07
Ech210	4270	1.43992e+06	2617339105	260001	6.82813e+06	4.68537e+07	6.15699e+06	889586	4.67389e+06	2.42607e+06	417419	2573440447	556501	1.07894e+07	3.10611e+06	1.31358e+07	2.55867e+07	534138	1.53824e+08	155070	287971	5.10372e+06	4.89264e+07	1.0306e+07	289573	56418200	442820	574432	3.25459e+06	3.76103e+07	3.45768e+07	4.97326e+06	6.77784e+06	951661	1.27368e+06	1.30305e+06	2.57005e+06	4.16307e+07	1.85303e+06	1.12397e+07	994268	156921	378145	5.90344e+06	1.9803e+06	4.99467e+08	9.80623e+06	2.60824e+06	7.76577e+06
Ech211	3870	642482	1231434160	1.1444e+06	1.63952e+07	1.71234e+07	1.48029e+06	995298	5.70804e+06	920599	648271	9.24583e+08	4.05428e+07	7.05645e+06	2.57601e+06	5.01669e+07	545065	211179	1.0566e+08	73299.7	1.30044e+06	6825149	1015932140	8.11875e+07	189639	3.66393e+08	600966	495912	1.12676e+06	4.956e+08	3.02883e+08	4.81813e+08	175440091	834223	5.74579e+06	1.1191e+06	1.94601e+06	2.69663e+06	192854	1.12493e+06	234485	4.63767e+06	359297	2.28024e+07	2.30969e+06	3.63832e+07	3.79199e+07	8.15869e+06	8.23244e+07
Ech212	3970	541978	2761521019	535434	3.31966e+07	834275647	1.33104e+06	969058	2.03419e+07	3.17752e+06	584720	2112892372	3.28018e+06	3.12939e+07	6.72145e+06	5.34171e+07	1.068e+06	453995	1.67255e+08	115006	666743	1.50706e+06	1443750717	113391611	511165	1858946465	616633	1.23945e+06	2.62105e+06	5.85437e+07	3.81463e+08	8.16973e+06	4.74697e+08	1.98287e+06	1.70723e+07	1.35002e+06	4.75443e+06	5.64482e+06	551576	7.03439e+06	474943	9.48217e+06	664885	2.12169e+07	3.9368e+06	1165164203	2.51642e+07	6.57152e+06	2.94e+07
Ech214	3770	712322	4930159057	6.8417e+06	7.85444e+06	7.85104e+07	1.45191e+06	3.04808e+06	1.81239e+06	8.64397e+06	817631	2657941062	4.7645e+06	1.25264e+07	3.71152e+06	1.58698e+07	2.15492e+06	2.61194e+06	1.70093e+07	7.94669e+06	2.69828e+06	2.87089e+06	628246493	9.8943e+06	131643	1170573653	534131	678589	808835	3.64899e+08	1.2094e+07	1.41358e+07	9.88364e+06	1.5097e+06	1.52606e+06	1.56264e+06	3.41075e+06	1.08369e+07	1.19885e+06	5.17227e+06	1.25091e+06	0	397367	5.71388e+07	3.11644e+06	3.86743e+08	2.16565e+07	3.31956e+07	3.81695e+07
Ech215	4072	491557	1603902510	794408	2.00687e+07	2.68946e+08	974464	1.1967e+06	1.21247e+07	1.87861e+06	791662	1127888793	2.37771e+07	2.04036e+07	3.87378e+06	4.51681e+07	142936	250734	1.01588e+08	0	509981	1.68058e+06	1363138556	6.70844e+07	380204	849243631	359487	455259	2.24242e+06	6.95161e+07	2.90446e+08	1.01725e+06	4.24006e+08	2.14389e+06	8.9698e+06	2.15202e+06	4.03097e+06	1.141e+07	468650	2.16062e+06	654480	5.51352e+06	625028	3.10591e+07	3.09445e+06	797315081	3.29404e+07	5.60335e+06	4.63935e+07
Ech216	4072	839754	6.60442e+08	657974	8.57691e+06	1.58834e+07	1.96118e+07	1.19408e+06	1.43227e+08	1.08618e+06	825445	494307550	2.26826e+08	7.46429e+06	3.6325e+06	3.51643e+07	2.39838e+06	366640	1.27805e+08	97710.4	677596	1.0773e+06	5.64468e+08	6679745408	279366	1049233310	111330	600200	713670	1.77883e+08	1.79819e+08	4.66574e+06	7.04079e+06	601395	996899	613910	2.72485e+06	2.17897e+08	3.97235e+06	4.32624e+06	578765	4.45574e+06	165880	9.60205e+07	1.74248e+06	2.56478e+08	1.1144e+07	3.18475e+06	2.45385e+07
Ech217	3870	264022	1838598695	273812	6.72326e+06	1.46828e+07	3.01565e+06	1.3063e+07	1.17275e+06	2.06147e+06	972127	1543273691	2.29238e+06	3.00363e+06	1.22015e+06	2.34235e+07	5.84499e+06	333699	8.62738e+07	46487.8	89213.8	3.15906e+06	2.81934e+08	4.42003e+08	137633	6.18525e+07	270921	525460	1.03542e+06	2.97695e+08	1.64716e+08	1.14939e+07	3.70758e+06	4.29189e+06	382268	1.1485e+06	3.31854e+06	1.76126e+07	991776	1.84096e+06	3.6622e+07	207642	172224	8.28786e+06	1.56183e+06	1.41494e+07	1.16106e+07	2.26807e+06	2.0465e+07
Ech218	4270	787291	6.19634e+08	844025	7.32114e+06	3.64105e+07	3.86941e+06	532661	7.24412e+07	1.22506e+06	1.50274e+06	3.27475e+08	6.57682e+06	1.20883e+07	4.00367e+06	2.02691e+07	2.48482e+06	506231	5.30873e+07	356219	1.2984e+06	326992	5.05065e+08	8729234955	169103	3103104603	161061	589698	713613	9.26239e+07	138444896	1.86391e+07	1.11762e+07	703777	999741	1.35351e+06	2.71441e+06	2.4625e+07	1.06804e+06	6.00159e+06	500909	2.30721e+06	281055	1.08286e+08	1.50219e+06	5.31178e+08	1.52969e+07	3.73884e+06	1.69577e+07
Ech219	3870	456238	9.53933e+08	763482	1.85166e+07	3.27172e+08	4.02869e+06	1.43176e+06	1.56808e+07	1.15192e+06	575741	8.34659e+08	1.18984e+07	1.08684e+07	3.08345e+06	3.29177e+07	600575	719256	5.49952e+07	213089	1.46184e+06	2.04525e+06	1426412403	8.52506e+07	80208.7	6.07871e+08	87905	1.92848e+06	3.11116e+06	1.7673e+07	1.94069e+08	1.2119e+08	3.40404e+08	4.73859e+06	4.91908e+06	3.06612e+06	2.83207e+06	1.25783e+07	426466	1.78174e+06	561845	2.9581e+06	551719	1.27462e+07	1.9935e+06	5.64705e+08	1.6195e+07	3.82278e+06	3.77019e+07
Ech220	3770	573482	1171150389	206205	2.71219e+06	1.28669e+07	2.80928e+06	763488	542522	1.57319e+06	676592	9.61314e+08	1.36941e+08	4.86928e+06	1.94179e+06	9.48359e+06	5.49879e+06	638195	1.20191e+07	104942	172191	267778	118918558	3.38213e+06	121194	3.45815e+07	325958	2.95575e+06	436053	2.05877e+07	2.00422e+07	2.6093e+08	1.004e+06	1.82488e+08	1.17972e+06	4.20517e+06	941762	5.69857e+07	1.29361e+06	1.46799e+06	166660	330160	298346	5.60984e+06	1.0492e+06	8.62891e+07	4.25896e+06	1.74942e+06	4.61183e+06
Ech221	4270	2.71558e+07	2586183710	176873	1.74874e+06	1.04622e+07	1.01611e+07	901528	5.06139e+06	2.28305e+06	1.1033e+06	1860218573	884771	3.92832e+06	1.23368e+06	4.82752e+06	1.52234e+06	401979	5.26659e+06	1.36407e+06	3.3051e+06	557269	6.176e+07	2.39134e+06	778762	3.86326e+07	2.08574e+08	5.58496e+08	3.5914e+06	1.3214e+07	1.02757e+07	1872211436	2.09847e+06	7.34822e+07	631709	1.12309e+08	2.00517e+06	3.78065e+08	5.65978e+06	1.33881e+06	269925	332592	115043	1.65419e+07	1.00467e+06	1.15437e+08	1.08472e+07	1.28349e+06	2.30752e+06
Ech222	4072	231567	2306754889	134189	9.4649e+06	4.20456e+07	1.48019e+07	835649	1.09527e+07	1.84891e+06	550260	2308483565	1.75955e+06	3.54348e+06	2.05334e+06	2.10344e+07	3.15969e+06	331528	115990007	0	262683	2.74546e+06	1.16639e+08	2.11726e+08	202364	1.79669e+08	583077	357315	1.48476e+07	2.4118e+08	1.64399e+08	2.17266e+07	8.2654e+06	1.952e+06	1.68097e+06	1.58113e+06	2.73216e+06	3.13346e+07	1.28909e+06	9.05794e+06	638939	57544.2	375944	6.11105e+06	1.97459e+06	2.00296e+07	1.31687e+07	1.70412e+06	7.25905e+06
Ech223	3670	612007	9.83864e+08	647483	6.43164e+06	1.68944e+07	3.13728e+06	1.23266e+06	3.14719e+07	1.79021e+06	850829	6.22851e+08	3.36809e+08	2.01213e+07	3.71166e+06	3.11181e+07	2.25442e+06	479197	1.0849e+08	56154.4	632425	1.11412e+06	3.60893e+08	1584230211	233111	1613002930	407318	662485	1.59112e+06	2.066e+07	236128647	2.974e+06	1.82687e+07	1.00208e+06	1.82645e+06	780760	2.9486e+06	7.44656e+06	199045	4.82065e+06	836690	3.42711e+06	228656	2.79926e+07	1.88579e+06	2.83771e+08	9.57378e+06	1.64515e+06	7.83001e+06
Ech224	4270	399019	465270129	449377	1.46958e+07	3.57555e+07	828498	6.7188e+06	2.6871e+06	1.43895e+06	995652	1.99617e+08	9.2775e+08	1.83206e+07	3.08018e+06	1.73831e+07	869073	4585148932	1.97757e+07	1.1665e+07	8.60611e+06	626692	8.28298e+08	8.32642e+06	175990	4.22619e+08	686761	1.0252e+06	3.10309e+06	5.28142e+07	4.16133e+07	2.08446e+06	1.7859e+07	1.3394e+06	1.50936e+06	1.61131e+06	2.31991e+06	8.52429e+06	411095	2.45434e+06	330429	1.56941e+06	288318	3.06641e+07	3.11447e+06	4.87892e+08	2.02837e+07	3.40262e+06	8.24703e+06
Ech225	3870	419763	1099970086	307182	5.97894e+06	4.03884e+07	1.84583e+06	321738	1.5468e+06	1.18366e+06	543075	1061715414	817010	2.78301e+06	1.50247e+06	1.36416e+07	9.79133e+06	493202	1.7987e+08	231305	268542	2.44273e+06	6.72768e+07	7.89584e+06	214045	8.71659e+07	209146	442590	1.08481e+06	1.77732e+07	9.27685e+07	1.55467e+06	4.40954e+06	855697	1.19494e+06	801872	2.78972e+06	8.8824e+06	334823	1.9734e+06	1.99789e+07	332183	161391	7.30169e+06	1.4315e+06	1.68389e+08	4.00338e+07	1.28686e+06	4.48443e+06
Ech226	3870	1.18496e+08	3718193148	319105	1.31088e+06	6.41099e+06	6.00797e+06	1.0253e+06	3.35335e+06	1.91757e+06	900902	1669247420	1.3385e+07	4.92856e+06	898012	1.71976e+07	2.50439e+06	217819	2.09274e+07	980639	4.50264e+06	1.28921e+06	4.15879e+07	4.25357e+06	45917.9	2.05555e+07	4.43374e+07	3.48147e+07	6.64582e+06	2.95518e+08	6.19446e+07	2393050046	1.82643e+06	7.44408e+06	1.25242e+06	1.45479e+08	1.53579e+06	231743726	3.58068e+06	1.14893e+06	129444	80789.9	130206	9.23891e+06	1.20578e+06	1.07619e+08	6.09804e+06	1.54533e+06	4.92132e+06
Ech227	3770	487141	2709310379	84014.8	2.39659e+06	6.24968e+06	2.7453e+06	1.42461e+06	1.0414e+06	1.76118e+06	795404	2042331247	1.92051e+08	3.36317e+06	1.79381e+06	2.69104e+07	8.76179e+06	227905	9.16009e+07	442062	325763	705788	7.47838e+07	4.59199e+06	58881.7	2.74517e+07	942330	3.33614e+06	504592	2.56485e+08	1.22078e+08	1.81118e+08	1.99263e+06	174292186	1.41409e+06	2.87065e+06	1.43259e+06	2.24603e+07	1.23508e+06	1.34334e+06	186374	139948	441601	7.55676e+06	1.90089e+06	8.40859e+07	8.12856e+06	2.81098e+06	1.44489e+07
Ech228	2770	385776	2.80729e+08	3.00576e+06	2.7203e+08	3.58521e+07	4.08795e+06	3.39758e+06	5.99062e+06	4.02986e+06	533578	1454175669	4247365790	1.89654e+07	4.15899e+06	5.08232e+06	9.36568e+06	613522	8.61832e+08	2.54783e+06	432824	3.26265e+06	3.10327e+08	4.32407e+07	396492	1810840686	420521	496194	2.63181e+06	3.40624e+07	1.30384e+07	5.77642e+06	1.16921e+07	2.31841e+06	3.02068e+06	929713	3.09838e+06	4.42941e+06	257304	3.08511e+06	577085	6.86037e+06	441649	1.03669e+07	3.09792e+06	8.80935e+07	2.4951e+07	1.70849e+06	1.26944e+07
Ech230	4072	1.20503e+06	3244088229	395769	8.82641e+06	2.81438e+07	2.47355e+08	2.23826e+06	2.86692e+06	2.10661e+06	1.22453e+06	3290275199	6.4348e+06	4.45998e+06	1.91673e+06	1.48527e+07	1.67745e+07	1.13973e+06	2.22998e+07	287779	126975	61935.5	2.01204e+07	2.56042e+06	139628	5.29762e+07	616879	927933	519876	2.12124e+07	9.44926e+07	2.79195e+07	2.73331e+06	1.84656e+06	2.74782e+06	2.28049e+06	3.15176e+07	3749113716	1.55825e+08	2.44784e+06	499293	1.01907e+06	568434	8.50621e+06	1.87207e+06	2.55605e+07	8.45457e+06	3.2685e+06	5.49785e+06
Ech231	4270	349209	6502776087	684422	8.8389e+06	3.97913e+07	2.72335e+08	2.21955e+06	4.12082e+06	3.46028e+06	1.94387e+06	3920713855	6.06052e+06	6.19156e+06	2.8216e+06	1.60034e+07	2.2751e+07	2.05217e+06	2.40581e+07	643074	0	265087	3.58585e+08	7.12886e+06	78817.3	5.4251e+08	511224	409170	591680	2.47883e+07	4.21977e+07	2.69539e+07	2.72957e+06	1.60618e+06	1.40098e+08	1.81827e+06	8.87784e+06	4699518590	232280158	3.3789e+06	708550	599682	958538	1.36555e+07	2.19287e+06	1.07715e+08	1.0999e+07	4.3431e+06	8.16798e+06
Ech232	3570	1.14677e+06	4010127816	508400	1.38105e+07	7.63255e+07	682123	4.02013e+06	7.61182e+06	1.19584e+06	1.01444e+06	3892085773	4.7186e+06	1500572990	2.11587e+07	4.4429e+07	7.99636e+06	502437	7.58693e+07	456379	512515	4.37228e+06	5.9828e+08	1.01439e+07	553810	8.84023e+07	732186	867513	230710	2.84174e+08	3.6491e+08	4.96734e+06	2.49924e+07	2.60052e+06	3.01105e+06	2.21484e+06	1.97467e+06	5.47387e+06	130906	3.71691e+08	1.32396e+06	5.53945e+06	3.48466e+06	7.94766e+06	3.33522e+06	880712035	1.163e+07	2.15206e+06	7.05703e+06
Ech233	4270	456979	4827674845	363700	9.37551e+06	2.41035e+07	3.01239e+08	2.35359e+06	2.49887e+06	1.99747e+06	1.55099e+06	3976528910	1.58871e+06	3.56648e+06	2.19509e+06	1.51895e+07	2.82835e+07	1.15761e+06	2.12344e+07	681662	135875	216680	174199686	3.91474e+06	78432.9	1.9263e+08	528173	1.0706e+06	423451	1.33093e+07	3.57321e+07	2.83178e+07	2.72471e+06	1.47172e+06	3.45583e+06	2.08358e+06	2.91589e+07	3945941579	1.87074e+08	3.77166e+06	499561	1.36899e+06	141042	2.19026e+07	2.11729e+06	3.81944e+07	1.11996e+07	2.81457e+06	7.15447e+06
Ech234	4072	532403	1172489777	422340	3.22794e+07	1.78162e+07	3.16875e+08	2.42789e+06	1.8063e+06	1.93357e+06	1.40142e+06	1417891689	4.24097e+06	4.14907e+06	2.00886e+06	1.526e+07	2.1109e+07	1.44042e+06	2.4731e+07	830990	234601	304122	4.44045e+07	7.64271e+06	152840	7.41404e+07	707226	279918	869079	2.56087e+07	3.35133e+07	3.97658e+07	2.78595e+06	1.79439e+06	2.98123e+06	2.50376e+06	1.89668e+07	3872055576	1.79981e+08	3.26842e+06	277874	590789	547983	3.79197e+07	2.34284e+06	1.06146e+08	3.06982e+07	3.27074e+06	9.0095e+06
Ech235	3870	88681.4	3762884545	148744	2.03214e+06	1.69252e+07	793483	368264	1.46506e+06	8.06089e+06	453170	2424196033	184419	5.8464e+06	1.34066e+06	5.91905e+06	6.08464e+06	207391	7.7049e+06	258859	117949	3.81124e+06	5.56415e+07	2.37734e+06	68479.2	1.72504e+07	480700	716183	305127	9.5626e+07	1.28273e+07	5.08926e+06	989506	561697	841755	787530	1.27853e+06	3.47086e+07	1.19157e+06	1.55952e+06	93117.7	113801	718440	1.30937e+07	1.14533e+06	2.32735e+08	4.16558e+06	640106	1.14715e+06
Ech236	3970	454669	4.20457e+08	820471	6.87058e+06	2.40122e+07	11707884	856153	1.83009e+08	1.64919e+06	2.27848e+06	2.75972e+08	2.46768e+07	3.49078e+06	3.02402e+06	2.22833e+07	2.25426e+06	458683	6.71876e+07	440200	1.04284e+06	146264	3.60483e+08	6265370483	85290.7	1505217261	242845	272507	1.02727e+06	1.72789e+07	1.44007e+08	2.0518e+07	6.54597e+06	659807	1.27381e+06	1.33178e+06	2.33636e+06	1.55794e+08	1.3494e+06	2.92337e+06	292163	6.18915e+06	196418	2.85658e+07	1.47243e+06	2.92499e+08	1.19474e+07	2.76512e+06	1.25529e+07
Ech237	4480	287769	8.35035e+08	120098994	6.14574e+06	1.93887e+07	1.52648e+08	3.33312e+06	2.12279e+06	5.84349e+06	1.01128e+06	7.17721e+08	2.71527e+06	3.66712e+06	2.27611e+06	1.75353e+07	2.97756e+06	4.66053e+06	2.19067e+07	0	265969	213302	8.90526e+07	6.72147e+06	58804.9	3.08051e+08	414696	357579	488453	2.56589e+07	3.32293e+07	1.55943e+07	3.17466e+06	1.10503e+06	5.2955e+07	1.27718e+06	4.31413e+07	2267304551	9.24132e+07	1.84296e+06	1.48685e+06	911836	536883	2.6544e+07	1.25268e+06	1.07959e+08	1.24125e+07	2020859417	9.78323e+07
Ech238	3770	318182	2362042246	145449	1.9352e+06	2.57317e+07	2.65588e+06	458069	802508	1.6344e+06	1.05425e+06	1797846542	2.0234e+07	4.41428e+06	1.48361e+06	8.20033e+06	5.38184e+06	765016	1.25515e+07	503432	231502	875620	1.27356e+08	3.44623e+06	245102	3.86349e+07	522206	4.29029e+06	204019	21692816	1.81453e+07	1.52123e+08	834437	2.56656e+08	1.29823e+06	3.10098e+06	1.32264e+06	1.58465e+07	637656	1.6779e+06	419623	1.11876e+06	1.36268e+06	1.18535e+07	1.35265e+06	203052327	5.34674e+06	1.37811e+06	4.93464e+06
Ech239	4072	420740	2567512240	198259	6.28991e+06	1.09275e+07	8.56205e+06	915079	2.1442e+07	1.30917e+06	1.31598e+06	7.32494e+08	2.70807e+08	2.25051e+07	2.45585e+06	1.78006e+07	2.36077e+06	279735	3.14172e+07	57474.2	564489	292817	4.30257e+08	7870880827	110481	1065255306	258831	904235	1.17979e+06	7.87178e+07	1.52375e+08	1.86357e+07	8.90729e+06	972655	1.74403e+06	1.45779e+06	2.96182e+06	2.10742e+07	899716	3.53896e+06	263953	1.62316e+06	166963	2.94528e+07	1.73656e+06	3.09232e+08	1.38339e+07	2.24212e+06	1.6007e+07
Ech240	3370	622906	3600800705	885561	1.32706e+07	1.36684e+08	3.2122e+06	1.87213e+06	2.85751e+06	3.40365e+06	1.27616e+06	2850212754	5.24393e+07	3.25701e+07	3.28613e+06	1.25167e+07	5.33299e+06	1.65161e+06	1.71197e+08	84603.1	88312.5	3.05497e+06	7.05983e+08	9.80283e+07	0	452903032	619100	564367	1.26262e+06	8.70585e+07	2.95118e+07	9.29608e+06	7.85836e+06	2.15706e+06	2.44718e+06	1.4658e+06	2.75008e+06	3.39046e+07	1.9022e+06	5.19018e+06	345035	456436	1.0077e+07	4.65093e+07	2.64875e+06	4.60562e+08	3.08649e+07	7.89949e+06	5.13378e+07
Ech241	3870	262277	8.12628e+08	185564	4.54808e+06	5.48307e+07	2.08529e+06	291204	1.6248e+06	2.4644e+06	937578	810303598	6.62606e+06	4.21353e+06	1.82014e+06	1.27356e+07	6.6023e+06	542919	2.57631e+07	105498	263135	2.99541e+06	196526237	7.22596e+06	167639	2.24964e+08	215221	308064	1.1908e+06	1.89201e+07	8.24505e+07	2.60785e+06	4.94566e+06	968962	679143	560520	3.79627e+06	1.41435e+07	722348	2.8463e+06	1.17623e+07	360805	175677	8.27857e+06	1.30635e+06	2.78332e+08	1.8416e+07	1.84871e+06	7.30782e+06
Ech242	4370	411061	2309879012	391737	8.84654e+06	2.19066e+07	2.16394e+08	1.66329e+06	2.1714e+06	3.60577e+06	1.85534e+06	2385561252	1.46844e+08	4.94711e+06	2.44684e+06	1.03962e+07	1.34787e+07	607455	8.89915e+06	104587	2.85728e+07	339062	1.92594e+07	3.15472e+06	120748	2.79203e+07	175224	359370	904821	1.68912e+07	1.3705e+07	3.15879e+06	2.56178e+06	2.02483e+06	2.72542e+06	1.30013e+06	3.80974e+06	1895039469	537978	2.66138e+06	721070	318233	649729	1.17243e+07	2.95923e+06	3.95754e+07	1.06663e+07	4.06381e+06	5.78652e+06
Ech243	4072	6.13772e+07	2644966561	321818	2.92762e+06	1.79724e+07	6.35635e+06	1.41746e+06	2.2619e+06	2.81656e+06	604267	1689502953	1.92248e+06	4.66264e+06	839369	5.24235e+06	2.13587e+06	753848	6.068e+06	1.66823e+06	325401	1.78542e+06	7.35484e+07	2.60411e+06	2.23613e+06	4.16831e+07	9.25139e+07	5.6274e+08	7.34106e+06	1.47644e+07	1.1446e+07	1620253951	1.89714e+06	6.80054e+07	1.28865e+06	8.51566e+07	1.35448e+06	3.71149e+08	5.8068e+06	1.88284e+06	207924	199680	184126	1.85678e+07	1.30344e+06	2.07651e+08	9.44067e+06	1.44079e+06	3.10768e+06
Ech244	4480	175284	1423466063	613700	2.2747e+07	2.27149e+07	4.29627e+08	6.43904e+06	2.63521e+06	4.70068e+06	3.65019e+06	1552030450	5.94451e+06	4.97343e+06	2.81213e+06	1.13584e+07	2.99438e+07	2.84961e+06	1.54629e+07	283826	148087	93083	1.9137e+08	8.09783e+06	246736	8.3689e+07	400465	728180	961133	3.02024e+07	2.4714e+07	2.96789e+07	2.63199e+06	3.63415e+06	3.38716e+06	2.35928e+06	4.5588e+06	4188923061	1.87908e+08	3.60791e+06	875365	3.25693e+06	932340	2.86993e+07	2.15981e+06	9.56512e+07	1.31553e+07	4.59883e+06	1.02097e+07
Ech245	4480	337415	1292851102	408433	9.24845e+06	3.11107e+07	1.63784e+08	6.37246e+06	3.67908e+06	2613541	1.86843e+06	1564036747	3.11423e+06	4.57027e+06	2.59152e+06	1.67632e+07	1.72281e+07	2.35299e+06	2.57049e+07	812637	157213	335492	2.38512e+08	8.36864e+06	268655	1.34669e+08	304184	352216	603342	1.88551e+07	5.65978e+07	3.72505e+07	4.10163e+06	1.55229e+06	2.11645e+06	2.36707e+06	6.78781e+06	2457482935	3.80911e+07	3.36359e+06	725579	1.65588e+06	484861	4.80394e+07	2657454	2.15502e+08	1.8222e+07	3.93653e+06	8.2093e+06
Ech246	3370	497547	7.54732e+08	1.11911e+06	5.26167e+07	4.59498e+07	3.41991e+06	2.91971e+07	4.11219e+06	4.86528e+06	741702	3.74623e+08	8.31602e+08	1.74413e+07	3.77543e+06	1.34713e+07	1.50252e+07	226114	4.34668e+07	249862	103835	227212	275893180	4.52832e+07	197858	8.27322e+08	568753	185363	2.57105e+06	9.51266e+07	2.42912e+07	3.25174e+06	2.90491e+06	1.9692e+06	1.95229e+06	2.28564e+06	4.50123e+06	6.40937e+06	259894	7.79102e+06	568138	404771	404455	9.84394e+06	3.20755e+06	1.83261e+08	9.20969e+06	3.09981e+06	1.46139e+07
Ech247	3870	275993	482020488	622867	1.80882e+07	4.07953e+08	2.0002e+06	746944	1.64723e+07	1.43115e+06	783511	3.69185e+08	9.6699e+06	2.6681e+07	4.25901e+06	2.06079e+07	595329	2.84059e+06	3.97258e+07	870664	2.21916e+06	1.07166e+06	1062006423	7.55231e+07	250340	5.62574e+08	700901	429869	1.45993e+06	3.45708e+07	1.79069e+08	2.13254e+06	3.64509e+08	1.06462e+06	2.30547e+06	1.40898e+06	2.26392e+06	2.07568e+07	1.10632e+06	5.54066e+06	392243	3.55155e+06	241488	1.83207e+07	2.03905e+06	9.50936e+08	1.96534e+07	5.32183e+06	2.46112e+07
Ech248	2970	403614	3.29945e+08	509344	1.06537e+08	1.81126e+07	6.36241e+06	6.60808e+06	6.96369e+06	4.83392e+06	1.05451e+06	1.77379e+08	3.43031e+08	7.66241e+06	2.57889e+06	4.77278e+06	3.79519e+06	796272	4.45243e+08	8.55052e+06	457180	1.03657e+06	2.02444e+08	4.56245e+07	195898	1345983645	222516	402074	4.47574e+06	1.44493e+08	1.07878e+07	6.95782e+06	8.92535e+06	3.12453e+06	1.58642e+06	782543	3.04075e+06	3.57385e+06	56531.5	8.06475e+06	379984	1.84857e+07	753120	1.5572e+07	1.94137e+06	2.87243e+07	4.77709e+07	3.56894e+06	1.57672e+07
Ech249	3370	579032	1488613925	599861	2.05198e+07	501577860	403846	2.27754e+06	1.09725e+07	1.7394e+06	1.20625e+06	1264947305	4.86469e+07	2735827448	7.67896e+06	1.4485e+07	1.531e+06	754526	2.44007e+07	3.67457e+06	3.6451e+06	4.05556e+06	6.36555e+08	1.18169e+07	252595	8.92217e+08	551714	536589	181802	5.10257e+07	3.81933e+07	1.58149e+06	1.47981e+07	1.48758e+06	1.15036e+06	1.22622e+06	2.74684e+06	7.39778e+06	92057.8	5.94896e+08	3.06385e+06	1.12003e+07	5.21475e+06	7.62886e+06	2.88414e+06	1274935197	7.51928e+06	1.24937e+06	1.3366e+07
Ech250	3170	238762	5.20764e+08	628667	3.26142e+08	2.89108e+07	5.45801e+06	6.56577e+08	3.91564e+06	1.50038e+07	688346	3.18693e+08	3.36668e+08	4.07878e+06	3.13745e+06	1.19612e+07	9.72545e+06	789937	2.8122e+08	824203	482989	406261	2.41326e+08	1.88399e+08	142228	4.07129e+08	265581	419214	6.77268e+06	2.63397e+08	2.57949e+07	5.66063e+06	2.86505e+06	447936	1.4117e+06	1.1482e+06	2.95036e+06	4.00638e+06	203577	6.45154e+06	338442	323851	414307	3.64468e+06	2.20604e+06	7.56004e+06	1.15189e+07	4.33756e+06	3.21225e+07
Ech250P	3070	848750	2605628961	1.66368e+06	3.84933e+07	3.31473e+07	1.79558e+06	4.28045e+06	1.94216e+06	2.90895e+06	902413	2450499703	4.16745e+08	2.38234e+07	3.99885e+06	3.42631e+07	1.75596e+06	1.45528e+06	6.6594e+07	1.88458e+07	628894	1.84801e+06	2357761869	3.26981e+07	162458	1.01446e+08	567403	1.05059e+06	4.28729e+06	6.36507e+07	1.49971e+08	3.71644e+06	3.5933e+07	2.46077e+06	2.98903e+06	2.23982e+06	5.43744e+06	1.38981e+07	738865	1.53246e+07	505156	636308	1216159789	7.41385e+07	3.24058e+06	369955009	1.23266e+07	1.35789e+07	3.65386e+07
Ech251	3270	423199	11758157234	1.64505e+06	6719699390	7.54241e+07	5.39536e+06	1.91406e+06	1.27606e+07	8.74231e+06	935482	7390727444	1035600310	1.0549e+07	3.42949e+06	6.64085e+07	8.3344e+06	640665	2.05392e+08	299367	765725	1.04504e+07	386038304	1.72165e+07	425470	6.40006e+07	553418	699957	3.11483e+06	3.01639e+08	4.36299e+08	1.41264e+07	3.51753e+07	2.20654e+06	1.96345e+06	2.44871e+06	5.49843e+06	7.79576e+06	181196	7.77538e+06	417744	1.09305e+06	1258952676	5.98559e+07	5.13405e+06	9.35058e+08	2.66293e+07	2.84965e+06	1.46161e+07
Ech252	2770	997504	1.31427e+08	2.81324e+06	1.51934e+07	6.02954e+07	1.15611e+06	853386	3.49785e+06	1.01151e+06	576602	1.57232e+08	3301942248	7.87866e+06	4.11876e+06	1.45783e+07	1.09339e+06	270918	2.63824e+07	0	813922	3.93514e+08	3.66895e+08	1.56998e+07	74461	2.55359e+08	444441	292460	1.057e+06	2.58271e+08	3.70306e+07	9.87504e+06	1.76166e+08	1.31089e+06	4.49626e+06	1.26458e+06	2.73618e+06	7.51706e+06	313966	1.41895e+06	344130	2.8465e+08	641914	1.45619e+08	2.11521e+06	6.15195e+08	3.71373e+07	2.20183e+06	1.74528e+07
Ech253	3870	355348	4.83679e+08	60984.4	8.47482e+06	3.62472e+07	1.8066e+06	473646	1.44827e+06	2.5264e+06	143995	531981552	6.65228e+06	5.06689e+06	2.69039e+06	1.43756e+07	9.57982e+06	455903	3.28467e+07	96058.5	110107	3.86899e+06	350758068	1.744e+07	105963	1.09818e+08	371694	302604	1.21877e+06	2.27944e+07	1.25093e+08	916525	4.19657e+06	448024	842226	1.02806e+06	3.10145e+06	6.33618e+06	307659	4.51777e+06	472110	217313	348615	4.23089e+06	1.67338e+06	1.22912e+08	9.60676e+06	1.9969e+06	8.9187e+06
Ech254	3870	563884	6.09191e+08	800064	2.10551e+07	1097835623	2.7459e+06	1.16331e+06	1.94753e+07	1.75032e+06	866467	1.95543e+08	3.1945e+07	2.93858e+07	4.28729e+06	2.97865e+07	1.29449e+06	332166	2.03906e+08	1.59307e+06	4.72758e+06	2.30286e+06	1454738991	1.61801e+08	212546	5.28477e+08	315794	925429	2.10172e+06	2.85093e+07	2.00441e+08	1.06632e+06	3.50525e+08	948418	4.47277e+06	1.08408e+06	2.06387e+06	2.00122e+07	409599	8.55861e+06	390107	1.15928e+07	397587	2.18154e+07	3.13107e+06	1299808344	3.61664e+07	4.55222e+06	3.09975e+07
Ech254a	3870	1.13358e+06	904421080	807396	1.99807e+07	8.78142e+08	2.49237e+06	1.4198e+06	1.90301e+07	2.29523e+06	470974	5.36839e+08	7.50094e+06	3.91213e+07	4.70833e+06	3.17568e+07	926136	572935	1.03541e+08	453248	3.19713e+06	1.43321e+06	1311664902	7.70242e+07	373073	1264601004	293401	568146	884845	4.42926e+07	2.49367e+08	2.79641e+06	2.66182e+08	678114	3.75757e+06	1.01354e+06	3.38085e+06	1.29051e+07	548992	3.96204e+06	281320	3.79534e+06	395273	1.77567e+07	2.18281e+06	1287904481	2.19474e+07	5.12165e+06	2.44737e+07
Ech256	4174	366147	3127458299	266158	5.39428e+06	3.46824e+07	1.38138e+07	1.42991e+07	1.34061e+07	2.05399e+06	390454	2508422242	446449	2.41577e+06	2.17342e+06	1.49744e+07	5.18605e+06	235953	1.2955e+08	118132	213114	3.6188e+06	9.10226e+07	1.50942e+08	224789	2.87977e+08	478849	330288	9.52283e+06	3.31546e+08	8.16442e+07	1.93611e+07	6.8822e+06	792645	920169	1.72597e+06	1.8934e+06	2.49093e+07	1.44538e+06	6.23416e+06	7.56935e+06	63505.9	214669	6.37551e+06	1.24875e+06	3.79825e+07	1.86257e+07	1.65877e+06	9.24723e+06
Ech257	4270	1.11013e+06	1236828614	1.00688e+06	8.41546e+06	3.77259e+07	2.87459e+06	1.29039e+06	2.71026e+07	1.56979e+06	1.14141e+06	643948175	8.63755e+06	2.94125e+07	4.01361e+06	2.06191e+07	1.63596e+06	655333	6.48859e+07	1.07678e+06	1.03656e+06	415957	556976116	9690177270	53939.5	8.15157e+08	905790	747352	835773	5.72587e+07	1.28398e+08	4.59074e+06	8.59962e+06	1.21571e+06	1.82351e+06	805464	2.79351e+06	1.87351e+07	878945	7.56535e+06	61110.5	2.93956e+06	231683	98529239	1.77315e+06	6.63676e+08	3.01208e+07	3.35687e+06	1.41444e+07
Ech258	4270	312627	3.86596e+08	169240	2.2154e+07	6.9104e+07	471578	2.52559e+06	4.94223e+06	1.89978e+06	898082	1.29998e+08	9.48243e+08	1.83315e+07	3.12344e+06	1.41169e+07	507115	7523449534	1.71997e+07	7.39615e+06	9.5952e+06	413620	9.77964e+08	1.22776e+07	86687.4	5.75825e+08	631432	1.13065e+06	1.01536e+06	198639535	3.84814e+07	1.99808e+06	1.11627e+07	1.44973e+06	2.14025e+06	1.2882e+06	1.25198e+06	7.67145e+06	203681	3.30815e+06	579075	3.44492e+06	345678	1.0951e+07	3.63463e+06	5.07666e+08	1.90956e+07	4.18485e+06	1.0004e+07
Ech259	3870	8.31568e+07	2682320705	202542	1.24076e+06	1.0974e+07	7.24456e+06	627937	1.56342e+06	2.01824e+06	998367	1711107330	1.80163e+07	2.39834e+06	836277	7.89615e+06	2.81896e+06	180553	7.14645e+06	1.15561e+06	477046	137648	2.66529e+07	1.39189e+06	215693	1.01561e+07	2.17312e+08	121341956	1.52722e+07	1.34031e+07	1.68727e+07	3930084928	1.77032e+06	9.64664e+06	1.02211e+06	273833909	2.29888e+06	4.17477e+08	5.89429e+06	1.23854e+06	226527	99731.9	145499	5.87648e+06	1.18634e+06	5.64331e+07	4.14711e+06	1.22306e+06	1.48099e+06
Ech260	3670	393071	3503135404	129288	4.03891e+06	3.73053e+07	3.42443e+06	6.4927e+06	4.09116e+06	1.49748e+06	746887	2189190312	5.2452e+07	4.77876e+06	1.15224e+06	9.50402e+06	4.75681e+06	1.96882e+06	8.71078e+06	215168	73403.2	1.50071e+06	1.02573e+08	1.73793e+06	0	2.1908e+07	801541	495136	213064	2.75705e+07	5.7017e+06	4.14862e+06	2.947e+06	2.21095e+06	1.91393e+06	1.08337e+06	2.73613e+06	1.06127e+07	682004	7.49021e+06	188089	265175	362124	2.30214e+07	2.09512e+06	2.79734e+08	9.82624e+06	4.2614e+06	4.70703e+06
Ech260a	3870	199844	2819420043	157863	1.08298e+07	2.00908e+07	1.49575e+08	2.73571e+06	1.48963e+06	2.4104e+06	966674	2634143845	2.51538e+08	4.3268e+06	2.26889e+06	1.43607e+07	2.39883e+07	904261	2.21329e+07	199030	150004	142549	7.15524e+07	1.54948e+06	244651	3.70873e+07	836696	934487	437248	2.14e+07	3.31603e+07	1.35215e+07	3.28073e+06	2.27456e+06	1.18897e+08	1.69521e+06	9.0457e+06	3419757235	1.52524e+08	3.15227e+06	145288	701953	986790	1.51234e+07	2.26845e+06	3.17207e+07	8.66231e+06	2.82106e+06	5.84258e+06
Ech261	3870	287967	1.4594e+07	283.432	7046.18	133.453	8.88531	0	0	1883.53	6.2581	3315.6	9431.67	2987.19	0	5.62922	159.624	0	47239.4	61167	4724.04	8.02175	0	3.17973	30414.4	37009.6	1.76436e+06	63287.6	527.672	116986	15056.3	10416.2	10.3075	33232.8	4727.27	301267	27938.1	14399.6	0	51104.8	0.354526	56.2041	10767.8	5083.88	72.5655	331.709	4781.21	28134.6	2663.04
Ech262	3770	473782	2600116907	259862	5.00759e+06	5.59308e+07	1.19787e+07	923394	7.9387e+06	1.25788e+06	704240	1251488237	2.70962e+08	7.40871e+08	1.91798e+06	25459813	5.43389e+06	744237	3.84174e+07	8.86995e+07	568713	2.40018e+06	2.22374e+08	1993531700	343708	1119348940	470873	485682	546238	3.70935e+08	1.27732e+08	3.45094e+06	6.93646e+06	1.49233e+06	1.37773e+06	1.066e+06	1.83578e+06	8.4406e+06	87254.6	4.67731e+07	282791	1.58399e+07	633430	2.72454e+07	1.68057e+06	5.04321e+08	2.06613e+07	1.96567e+06	1.70164e+07
Ech263	4072	4.96844e+07	3859790132	225690	1.96844e+06	8.35337e+06	1.5155e+07	3.49682e+06	4.47275e+06	1.37208e+06	1.12348e+06	1790016827	5.49412e+07	3.12399e+06	831361	8.13237e+06	1.88444e+06	449455	1.31131e+08	1.9494e+06	6.97329e+06	1.95599e+06	2.12929e+07	2.90107e+06	122477	2.69024e+07	4.5688e+08	3.67659e+08	1.38355e+07	1.91838e+07	2.00285e+07	1840969045	2.96881e+06	1.63874e+07	1.20133e+06	7.76772e+07	1.17942e+06	503944718	7.45926e+06	1.45713e+06	128111	127024	84602	1.11523e+08	1.4356e+06	2.08952e+08	9.97333e+07	1.45217e+06	3.90879e+06
Ech264	3870	1.4464e+06	6486544586	329664	5.3918e+06	2.09967e+07	1.00633e+08	4.71645e+06	2.10756e+06	3.41253e+06	1.29039e+06	4641378767	1.16939e+08	3.51318e+06	2.34725e+06	1.44263e+07	2.07601e+07	986132	2.16577e+07	712254	148595	227485	1.30445e+08	2.8048e+06	242779	4.64118e+07	1.36832e+06	992047	247583	1.45759e+07	3.43463e+07	3.19551e+07	3.60317e+06	2.17629e+06	2.57585e+06	2.26556e+06	4.64268e+06	3243773862	1.29033e+08	2.64353e+06	432325	285501	546476	1.7365e+07	2.37416e+06	3.35305e+07	1.29011e+07	2.83995e+06	9.4358e+06
Ech265	4480	676639	1461604308	256495	1.0492e+07	2.54099e+07	2.74697e+07	5.25097e+06	1.8843e+06	2.4958e+06	1.60063e+06	1534411647	1.58706e+06	4.31254e+06	1.78866e+06	1.64847e+07	8.16354e+06	9.16982e+06	2.41833e+07	96369.9	226627	136626	2.55433e+08	8.21835e+06	154919	6.73513e+07	512399	732904	1.13861e+06	3.17872e+07	7.90292e+07	1.92358e+07	4.96339e+06	2.77436e+06	3.2035e+06	1.76009e+06	4.44031e+06	8.94152e+08	1.29921e+07	3.62781e+06	445430	6.26953e+06	241647	2.28542e+07	2.35767e+06	1.17945e+08	1.26421e+07	3.02815e+06	7.5881e+06
Ech266	3870	174722	1797961351	174284	4.38532e+06	9.05311e+07	1.96934e+06	989985	2.46333e+06	3.11919e+06	739518	1497998044	2.5538e+06	7.46448e+06	1.77694e+06	1.11463e+07	6.25257e+06	324725	2.48107e+07	50524.4	328178	1.88777e+06	1.85757e+08	4.61874e+06	250176	2.9062e+08	258454	435784	2.45977e+06	2.88277e+07	2.88088e+07	3.35548e+06	5.96092e+06	1.64872e+06	1.38252e+06	1.18703e+06	3.54697e+06	1.4923e+07	729409	3.00533e+06	3.05804e+07	571959	305980	8.55869e+06	2.00837e+06	3.29476e+08	1.45847e+07	1.93968e+06	4.40202e+06
Ech267	3070	383735	1217683136	1.38655e+06	2.16207e+07	2.17559e+07	3.37962e+06	2.41549e+06	1.75625e+06	1.98524e+06	1.40583e+06	7.65052e+08	1238698018	2.41577e+07	2.67957e+06	5.54081e+07	3.73295e+06	2.23092e+06	2.10307e+08	1.32021e+07	601227	5.1473e+06	1987306194	2.19419e+07	121674	7.68993e+07	856615	816406	5.06737e+06	59998804	4.51456e+08	4.83083e+06	1.42493e+07	2.69524e+06	3.73002e+06	1.31669e+06	4.13872e+06	1.36187e+07	613516	7.66756e+06	735097	1.12868e+06	6.46365e+08	5.51852e+07	3.25253e+06	4.81992e+08	1.95159e+07	1.43092e+07	2.73943e+07
Ech269	4072	278851	1717918286	261749	7.18386e+06	3.37661e+07	730647	959978	2.42334e+06	1.0908e+06	1.32219e+06	1503749697	3.62645e+06	5.2859e+06	2.29659e+06	1.62634e+07	2.64701e+06	322035	2.60608e+07	38607.8	988152	7.03291e+06	3.47763e+08	7.12397e+06	184162	1.16358e+08	526243	292570	2.41432e+06	6.63226e+07	1.19028e+08	3.66302e+06	877652	1.4226e+06	1.41822e+06	774341	1.66704e+06	1.58788e+07	975304	3.04026e+06	2.86324e+07	154848	121650	6.53021e+06	1.76016e+06	260050273	4.7653e+06	2.16567e+06	5.63714e+06
Ech271	4270	356166	5922822000	270110	6.63173e+06	3.34107e+07	133736258	1.75589e+06	4.37441e+06	3.00667e+06	1.24239e+06	3610529270	3.00845e+08	4.77165e+06	2.48567e+06	1.52574e+07	1.58409e+07	1.16172e+06	2.2429e+07	751918	173225	457288	2.55676e+08	6.77692e+06	0	7.49814e+07	471141	330671	713072	3.05511e+07	3.84006e+07	2.59972e+07	3.82138e+06	1.81542e+06	1.97823e+08	1.77719e+06	1.65585e+07	2630069322	9.37045e+07	4.36912e+06	512874	821519	1.53457e+06	2.56869e+07	1.94111e+06	1.41492e+08	1.58526e+07	3.11923e+06	1.17948e+07
Ech272	3870	210035	6000683445	82576.6	2.56228e+06	8.9821e+07	1.93387e+06	1.38611e+06	1.16013e+07	1.03709e+06	1.19534e+06	1772807443	2.64275e+08	7.20521e+06	2.24868e+06	3.77475e+06	1.36872e+06	777794	5.20514e+06	1.15663e+06	296486	227196	2.48026e+07	1.13048e+07	226674	1.72507e+08	847720	798753	476121	163691621	5.6543e+06	1.23066e+07	5.33741e+06	2.07396e+06	2.54444e+06	1.33975e+06	3.34215e+06	3.26744e+07	1.96878e+06	3.47578e+06	3.00712e+06	675083	229530	2.64691e+07	2.30874e+06	4.3912e+08	2.48786e+07	3.59674e+06	1.69934e+07
Ech273	3870	1.79584e+06	1846848767	336151	1.27455e+07	1.97065e+08	4.14606e+06	2.51092e+06	1.74094e+07	2.61662e+06	797440	1203644287	2.87797e+07	2.22413e+07	4.24035e+06	2.68956e+07	881907	457605	4.86698e+07	1.82053e+06	2.37814e+06	2.65841e+06	1061191673	3.76482e+07	125747	4.61558e+08	532413	841363	1.15799e+06	6.18601e+07	1.78141e+08	1.10751e+07	9.63814e+07	2.7215e+06	5.96061e+06	1.55619e+06	6.38476e+06	2.32746e+07	1.07573e+06	4.4054e+06	448227	3.02294e+06	519445	2.3204e+07	3.74173e+06	8.57508e+08	2.47405e+07	3.98102e+06	1.75148e+07
Ech274	3870	184729	1371646474	145491	6.45716e+06	3.69051e+07	2.08753e+06	760934	1.46064e+06	2.08994e+06	582662	1290308941	1.72624e+06	7.48632e+06	1.76512e+06	1.51703e+07	7.9455e+06	320768	5.36728e+07	127601	411648	2.95913e+06	4.24165e+07	9.77035e+06	146337	5.13459e+07	319295	391725	1.17181e+06	2.49875e+07	1.45839e+08	3.14361e+06	4.68644e+06	995299	966376	712887	1.73693e+06	1.43988e+07	623355	5.0605e+06	1.21881e+08	486595	349103	5.9809e+06	1.60788e+06	2.42965e+08	9.76919e+06	1.57236e+06	3.52587e+06
Ech275	3970	1.07315e+06	1086999030	798083	2.14751e+07	2.03142e+08	2.649e+06	3.47175e+06	5.54313e+06	4.44907e+06	1.67608e+06	8.45331e+08	3.48289e+07	4.50806e+07	4.38375e+06	4.96249e+07	146745	689876	1.1299e+08	1.21674e+06	1.50528e+06	668971	1814706626	6.87924e+07	193878	1205435254	1.40026e+06	650088	1.24414e+06	5.73473e+07	3.70399e+08	6.21558e+06	7.56905e+07	3.80059e+06	6.62015e+06	2.10523e+06	7.9011e+06	1.57035e+07	348430	3.42846e+06	0	6.036e+06	472708	4.48213e+07	4.31416e+06	1463740079	3.21953e+07	7.57597e+06	9.57355e+06
Ech276	4480	480751	4.40838e+08	358166	1.55448e+07	2.78993e+07	9.56825e+06	2.89212e+06	2.63079e+06	1.59063e+06	1.71328e+06	2.60961e+08	7.06646e+08	1.04085e+07	824283	3.25813e+07	1.78607e+06	4163034508	1.03197e+08	3.74453e+06	9.07527e+06	1.89998e+06	8.55823e+08	1.09008e+07	351788	2.16164e+08	469136	410917	2.36518e+06	8.65495e+08	2.44857e+08	8.272e+06	8.86402e+06	1.84646e+06	943318	2.00889e+06	1.73379e+06	6.52708e+06	540797	1.39131e+06	397127	5.62852e+06	469882	2.53458e+07	1.83175e+06	7.56366e+07	1.90135e+07	2.52617e+06	2.30234e+07
Ech307	4072	1.19482e+08	2710368965	78628.1	1.85343e+06	1.20413e+07	6.42969e+06	1.32548e+06	1.6717e+06	2.06995e+06	1.15995e+06	1715462605	5.25724e+06	4.1712e+06	959012	7.76039e+06	1.21092e+06	595722	6.80678e+07	908283	2.19815e+06	1.11979e+06	3.82386e+07	2.9134e+06	3.23846e+06	2.53935e+07	2.28734e+08	2.6274e+08	6.81229e+06	1.53497e+07	4.06093e+07	1783347224	2.03843e+06	1.48799e+07	909030	8.70943e+07	1.66687e+06	3.62608e+08	5.62535e+06	1.31707e+06	220467	128800	78622.7	5.11796e+07	1.21449e+06	1.78402e+08	1.82035e+07	1.32404e+06	2.99375e+06
Ech003	3270	381485	860074899	2.52643e+06	4.68578e+06	4.41881e+06	2.40489e+06	690147	1.79294e+06	3.14198e+06	738925	565530649	1.91608e+08	4.79411e+06	1.57139e+06	1.83006e+06	1.02445e+08	678363	2.14718e+06	107243	334776	2.71314e+07	2.07356e+08	3.32379e+07	189810	1.21685e+08	90823.9	300386	363851	1.27529e+07	3.07552e+06	1.69508e+06	1.63965e+06	3.38608e+06	143013	323943	1.14376e+06	3.15019e+06	116665	1.27288e+06	852756	733262	659628	4.95044e+06	956925	6.5741e+07	7.27457e+06	921655	5.24967e+06
Ech011	2970	80792.3	5.41047e+08	1.65548e+06	3.4643e+06	4.47629e+06	1.25688e+08	985961	932607	1.63595e+07	755113	433462727	4.74857e+07	4.38163e+06	936058	1.57405e+06	3.50893e+07	357336	2.54693e+06	195619	121778	2.2134e+07	136067218	2.05247e+07	23547.9	2.79008e+08	122011	697497	423850	1.29146e+07	3.40297e+06	1.69668e+06	1.77313e+06	3.93053e+07	144552	373391	988793	3.59766e+07	773576	838227	364945	575012	245161	3.37206e+06	937766	7.82054e+07	5.77027e+06	870592	3.45232e+06
Ech018	2970	161072	7.80664e+08	3.00863e+06	3.56096e+06	4.58527e+06	1.17566e+07	458001	649730	4.69686e+06	779605	4.78244e+08	196143343	6.47376e+06	1.71507e+06	1.90605e+06	4.00667e+07	368770	1.13776e+07	509561	270671	8.82202e+06	2.14646e+08	2.52691e+07	54571	5.54228e+08	68933.5	1.56389e+06	163801	1.01875e+07	3.49217e+06	2.27735e+06	1.3834e+06	4.61027e+07	627194	246047	905788	9.6179e+06	657802	1.09641e+06	640747	652911	291991	5.23019e+06	770307	4.47647e+07	6.09005e+07	917384	3.99002e+06
Ech036	2770	149454	1.33643e+08	7.24433e+06	3.31616e+06	4.71267e+06	4.06223e+07	904956	524958	5.18614e+06	934528	8.99028e+07	8402131273	2.61036e+06	4.6421e+06	2.56611e+06	1.34386e+08	320729	2.74019e+06	761445	199230	8.44416e+06	1.54584e+08	1.40304e+07	22294.4	5.60544e+08	98410.7	724185	281873	1.51505e+07	4.28298e+06	2.49099e+06	1.14586e+06	8.47639e+07	823429	394846	883491	3.57988e+07	662040	851755	651539	841984	195472	3.21982e+06	848962	3.0284e+07	6.21023e+06	559561	4.45462e+06
Ech109	3170	216022	3.60467e+08	560756	2.51012e+06	3.91791e+06	1.27113e+07	734875	608100	3.98559e+06	926921	2.21415e+08	2.8309e+08	6.21995e+06	1.05651e+06	2.49574e+06	2.88103e+07	184040	2.28429e+06	848625	195184	2.95016e+07	1.31924e+08	1.6247e+07	185926	4.01094e+08	146806	451925	355988	1.69911e+07	4.29225e+06	1.40444e+06	1.80664e+06	544395	589379	452359	1.00162e+06	9.89116e+06	627965	1.25663e+06	598346	3.14305e+06	91958.4	2.98137e+06	834987	3.18536e+07	9.42384e+06	912499	3.67773e+06
Ech009	4270	124994	8.33395e+08	190937	4.05063e+06	4.75203e+06	1.10217e+07	7.05764e+06	1.0763e+06	2.01476e+06	444168	7.28294e+08	93237.9	1.67008e+06	760728	3.9733e+06	3.14759e+06	383436	2.6279e+06	642978	227381	198706	1.56395e+08	1.35302e+07	25833.4	220109516	2.09264e+06	136822	2.98234e+07	5.42915e+06	6.49029e+06	272361454	2.07362e+06	182808	2.50358e+06	4.75312e+06	1.34127e+06	4.70081e+07	927485	1.04845e+06	297767	56887.1	114784	1.54028e+08	990009	2.30083e+08	204387167	1.18869e+06	4.13577e+07
Ech059	4270	56329.8	3.95549e+08	251835	3.1154e+06	4.81853e+06	1.09827e+07	2.90365e+06	9.14941e+06	1.64784e+06	603898	245242454	2.3659e+06	1.67241e+06	726488	4.50421e+06	4.33805e+06	397143	4.27533e+06	1.00431e+06	148259	353514	2.27042e+08	1.37414e+07	46347.3	1.20388e+08	1.58236e+06	1.13636e+06	4.18738e+07	5.85955e+06	9.80285e+06	4.27967e+08	2.77202e+06	816422	2.39359e+06	8.18478e+06	1.56625e+06	1.05054e+08	1.64929e+06	1.07346e+06	473143	74946.4	148884	1.95525e+07	1.07184e+06	9.54144e+07	1.62651e+07	1.72e+06	1.3042e+08
Ech017	2970	340085	1.02813e+08	1.70081e+06	285598930	1.30971e+07	3.08112e+06	3.36205e+08	2.27642e+06	1.1769e+07	1.64426e+06	4.0422e+07	3.32658e+08	2.26587e+06	1.78938e+06	2.87094e+06	56538157	1.08217e+06	1.77942e+08	191422	230228	804855	4.07395e+08	2.67295e+07	166876	232124233	189667	279507	2.42763e+06	4.13689e+06	4.48741e+06	1.69548e+06	1.3935e+06	811517	1.18302e+06	584806	2.33919e+06	1.87072e+06	133813	2.57882e+06	55438.9	133906	445081	1.1325e+06	1.4807e+06	4.60488e+06	2.20956e+06	4.37938e+06	2.01654e+07
Ech019	3370	156494	2.18159e+08	179432	2.04266e+08	1.65215e+07	6.84128e+06	1.98345e+08	1.83634e+06	8.36005e+06	224186	112955947	4.2924e+07	2.0471e+06	1.25494e+06	4.80499e+06	4.7395e+07	91293.3	2.17437e+08	316174	150855	459065	1.97635e+08	3.22888e+07	94122.3	6.82228e+08	0	188180	3.21007e+06	1.38229e+07	1.02605e+07	2.66005e+06	1.69727e+06	195976	916653	918599	1.97259e+06	1.5789e+07	772100	1.60503e+06	228667	323935	189871	2.22656e+06	1.89628e+06	9.84643e+06	1.01319e+07	2.38377e+06	6.37562e+06
Ech078	3170	309763	5.81509e+07	666481	2.41556e+08	1.79653e+07	8.55279e+06	2.26793e+08	1.46331e+06	6.30575e+06	253010	267480618	615099181	3.10376e+06	1.97026e+06	1.74163e+06	6.06209e+07	372074	5.90692e+08	132417	200241	102686	1.57041e+08	1.99576e+07	155526	2.17908e+08	232178	439712	3.51449e+06	1.38226e+06	3.94916e+06	2.11979e+06	1.09293e+06	1.27545e+06	1.62722e+06	612946	2.01272e+06	2.77804e+06	165897	2.17341e+06	442930	52545	259149	1.07741e+06	1.84708e+06	1.48914e+06	1.26968e+07	4.33679e+06	1.04918e+07
Ech082	2870	550767	919455976	1.51487e+06	5.62263e+08	1.69745e+07	3.75211e+06	4.59727e+08	1.45216e+06	1.06829e+07	398195	1404305246	4.92851e+08	3.33605e+06	2.37377e+06	2.35076e+06	4.19203e+07	398125	6.46937e+08	133616	0	702079	2.19535e+08	4.5979e+06	191432	4.36347e+07	564733	326823	2.33721e+06	3.50892e+06	4.82056e+06	2.10339e+06	1.23498e+06	1.18599e+06	1.63304e+06	1.06093e+06	2.86875e+06	7.67661e+06	406937	2.36959e+06	466242	0	557643	1.19319e+06	2.22651e+06	2.38372e+06	6.45818e+06	2.95934e+06	8.75949e+06
Ech026	3970	186414	1566988031	174578	7.48548e+06	1.19693e+07	4.56666e+06	495664	397591	2.42076e+06	310250	1391309124	6.08475e+06	1.48792e+06	1.09239e+06	9.34059e+06	7.36562e+07	352519	2.16723e+07	590820	135856	1.33782e+07	8.95807e+07	9.33997e+06	131822	4.62513e+08	265401	381755	2.14921e+06	2.02431e+07	7.64057e+07	3.54138e+06	2.90818e+06	382964	709031	491575	1.85456e+06	1.06273e+08	1.88364e+06	2.28658e+06	1.80601e+07	101282	360340	3.8456e+06	1.14146e+06	1.74688e+08	7.46568e+06	1.13894e+06	6.64253e+06
Ech055	3870	218821	1776016608	399226	6.8925e+06	1.10229e+07	6.25191e+06	7.348e+06	1.44639e+06	2.37046e+06	625726	1664044146	627736	2.06235e+06	1.58503e+06	1.55889e+07	2.17431e+07	504826	5.624e+07	222077	215157	9.37274e+06	1.33655e+08	1.02624e+07	113190	391575606	493867	245594	3.00782e+06	1.01972e+07	1.33893e+08	1.18883e+07	2.96191e+06	562038	800794	781536	3.3152e+06	2.06666e+08	3.11609e+06	7662798	1.23234e+08	168174	350115	3.61339e+06	1.19492e+06	1.39332e+08	1.18936e+07	3.06433e+06	5.51297e+06
Ech095	3870	1.01281e+06	1316574634	436614	5.47759e+06	1.55359e+07	442817	791015	2.27444e+06	500018	504040	1147892268	1.28162e+07	4.13907e+06	2.77831e+06	1.19863e+07	5.53467e+06	334069	2.52298e+07	37088.7	615983	3.43633e+06	5.55638e+07	1.1066e+07	153181	577284845	430598	978384	2.36802e+06	8.14493e+07	9.19395e+07	5.87456e+06	1.42657e+06	1.9096e+06	1.84741e+06	1.00081e+06	1.57229e+06	3.5344e+06	91170	6.57559e+06	314261	47796.7	181935	4.7625e+06	1.24012e+06	2.35148e+08	1.41729e+07	2.19445e+06	7.20414e+06
Ech002	3870	921700	1239815408	330375	2.27285e+06	5.14441e+06	1.46248e+06	2.05472e+06	7.36474e+06	6.66224e+06	943415	8.06995e+08	9.24422e+07	1.05126e+06	749742	3.47674e+06	4.63531e+07	400904	3.653e+06	157420	2.28502e+06	2.27335e+06	1.34297e+08	1.08957e+07	3.96724e+07	2.76411e+08	65345.7	232871	268191	1.01844e+07	6.89374e+06	9.49923e+07	9.5087e+06	370288	8.4381e+08	559300	695016	3.69669e+06	93406.1	1.05307e+06	239394	61092.2	193926	9.67692e+06	869975	7.10633e+07	5.1908e+06	2.359e+06	7.10417e+06
Ech007	4072	706226	1027396521	156481	2.01064e+06	4.46406e+06	1.35323e+06	2.26625e+06	3.19075e+06	1.87093e+07	1.12415e+06	6.34476e+08	345359	1.43645e+06	711129	4.15913e+06	7.88549e+06	253195	4.2646e+06	445850	3.20173e+06	3.59637e+06	1.05364e+08	9.22949e+06	5.56964e+07	4.45882e+08	63250	167988	566983	1.37171e+07	7.12577e+06	7.40638e+06	7.04409e+06	255363	1055594129	489946	684371	3.72252e+06	147441	916939	162172	143405	153836	1.16063e+07	1.11635e+06	1.43031e+08	1.25344e+07	1.66772e+06	6.1729e+06
Ech008	3970	773073	1376192724	66127.4	2.90615e+06	6.86735e+06	1.80822e+06	2.94289e+06	4.34739e+06	3.78586e+07	997969	1361806426	685145	1.2685e+06	828102	1.48297e+07	5.57403e+06	251825	3.78821e+07	280130	2.13204e+06	3.8929e+06	1.27425e+08	1.04013e+07	1.97593e+07	198189612	71908.7	96124.3	208739	1.11712e+07	9.36037e+07	5.09233e+06	6.00804e+06	121664	986996062	434462	984886	4.58162e+06	294987	656828	90798.8	70509.2	138083	1.4725e+07	1.14403e+06	1.43785e+08	1.39891e+07	2.22579e+06	7.84695e+06
Ech048	3770	868657	1734490386	230899	2.38e+06	6.52414e+06	809805	1.73481e+06	3.16927e+06	5.21685e+06	887060	1227225184	6.97198e+06	1.40856e+06	1.00609e+06	3.29852e+06	7.80421e+06	244597	3.02865e+06	363827	1.90431e+06	4.04137e+06	163065016	1.71288e+07	2.25171e+07	2.85173e+08	94134.9	53015	203095	8.60172e+06	6.01792e+06	4.00794e+06	3.08132e+07	586058	788255205	433537	698154	3.98184e+06	199704	776627	170545	109178	90318.2	3.37072e+07	722499	8.94158e+07	2.66017e+07	1.34783e+06	4.4098e+06
Ech038	3870	62250.3	1478348444	105303	3.19575e+06	5.41352e+06	8.16245e+06	458836	843403	1.08685e+07	568094	1336252948	3.85637e+07	1.2047e+06	415605	4.51326e+06	3.95254e+07	402941	5.77955e+06	532883	245348	1.31103e+07	2.04201e+08	4.61595e+06	56558.1	2.1444e+08	503469	1.36469e+06	853434	1.09415e+07	1.07246e+07	4.5232e+07	1.80824e+06	653666	961002	1.07682e+06	1.32401e+06	2.05133e+08	3.31517e+06	1.73307e+06	921730	121315	293748	1.0578e+08	956707	2.86486e+08	4.73762e+07	164567	1.07783e+06
Ech014	3970	262945	3371592861	474100	6.92312e+06	1.09799e+07	2.41652e+07	4.22322e+06	6.67848e+06	3.72431e+06	447906	2429062305	1.84357e+08	3.08272e+06	1.08756e+06	1.77016e+07	8.25875e+06	239913	1.0743e+08	2.03875e+06	58952.6	3.9274e+06	3.70471e+08	4.05191e+07	184132	2.97468e+08	325063	215036	1.55111e+06	2.94322e+07	1.04964e+08	2.72058e+08	2.59826e+06	402970	2.91429e+08	4.19439e+06	2.21977e+06	1495092437	2.08129e+07	2.98501e+06	61982.3	174457	557407	2.61515e+07	2.26754e+06	1.13067e+08	4.36327e+08	4.75353e+06	1.48979e+07
Ech021	3870	169823	3.34852e+08	171071	1.93864e+07	9.77033e+06	2.20558e+08	870086	940807	4.60353e+06	513790	4.51559e+08	175954	2.35026e+06	1.41993e+06	6.46282e+06	5.30148e+07	763978	9.73613e+06	131523	90647.5	55688.5	1.30254e+07	3.78572e+06	93254.2	3.65187e+07	423782	294531	929655	4.45179e+06	7.95197e+06	1.24616e+08	1.13932e+06	1.18408e+06	4.01647e+06	2.55085e+06	2.02908e+06	2924820855	1.49029e+08	4.50498e+06	403695	101830	1.07416e+06	9.05933e+07	1.4663e+06	3.48029e+07	5.93441e+07	2.39539e+06	2.87992e+06
Ech070	3870	582432	1293656505	733030	7.2563e+06	9.82784e+06	2.08047e+07	3.59137e+06	3.91142e+06	3.06729e+06	486334	1267059493	8.217e+07	2.86667e+06	1.17156e+06	1.03241e+07	6.6213e+06	210930	2.10956e+07	2.18643e+06	232029	2.08992e+06	2.7797e+08	1.51067e+07	148111	2.70219e+08	503654	619520	1.19365e+06	1.83674e+07	2.3201e+07	4.47948e+08	4.13817e+06	1.86255e+06	3.67056e+08	6.13712e+06	1.69059e+06	2025551762	5.96506e+07	2.63823e+06	138807	46446.1	270356	1.91743e+07	1.7252e+06	6.02089e+07	1.26348e+08	3.0618e+06	6.66331e+06
Ech023	3970	448043	5.62233e+08	624271	1.92508e+07	1.19692e+07	3.93284e+06	1.46655e+06	2.52213e+06	1.6602e+06	392358	4.94015e+08	1.15034e+06	8.61754e+06	2.36896e+06	2.1813e+07	6.94988e+06	972976	4.32061e+07	2.43299e+06	275015	1.38707e+06	1247028953	3.83704e+07	0	3.5616e+08	314025	345256	2.36447e+06	2.45247e+07	1.33046e+08	1.70291e+07	6.2736e+06	785721	2.55539e+06	1.33519e+06	7.54507e+06	3.1918e+07	1.53172e+06	4.09673e+06	706999	0	3.39041e+08	1.38142e+08	1.97629e+06	4.46588e+08	1.39536e+07	8.942e+06	1.29223e+07
Ech054	3870	259057	1727322372	1.91591e+06	1.44104e+07	1.26747e+07	2.5215e+07	686532	5.24525e+06	1.96346e+06	412219	1964767855	1.00962e+06	4.83323e+06	2.81573e+06	2.49548e+07	8.90882e+07	1.07598e+06	1.06376e+08	3.27989e+06	216496	3.98828e+06	7.26527e+08	1.71797e+08	314993	6.72763e+07	341055	454949	5.27268e+06	3.51931e+07	1.89227e+08	1.35265e+07	1.48958e+07	1.00124e+06	2.04785e+06	1.74872e+06	2.65084e+06	4.30466e+08	6.26739e+06	6.47221e+06	2.74273e+06	161381	1.99874e+08	2.104e+07	1.74031e+06	2.93544e+08	1.96507e+07	1.33399e+07	4.77539e+07
Ech075	3770	388550	7.48565e+08	2.13141e+06	9.64048e+06	1.09031e+07	3.4756e+06	1.10294e+06	4.82064e+06	930224	1.01141e+06	9.80041e+08	3.08595e+08	5.29856e+06	3.09013e+06	1.06499e+07	8.60817e+06	1.47248e+06	1.69179e+07	3.67652e+06	267303	1.84945e+06	5.55505e+08	2.40071e+07	200714	5.85603e+07	454954	833699	2.71852e+06	1.38245e+07	2.97773e+07	5.73327e+06	1.06126e+07	2.40934e+06	4.09584e+06	698635	2.7311e+06	4.11101e+07	1.78385e+06	6.82257e+06	803268	82518.4	2.69211e+08	4.70536e+07	1.72511e+06	5.68818e+08	1.01945e+07	2.22897e+07	1.02142e+08
Ech093	3070	240503	157162769	2.47675e+06	1.53971e+07	1.04819e+07	1.5349e+07	1.74455e+06	1.69205e+06	1.66822e+06	593127	1.09029e+08	7.04398e+08	8.73051e+06	4.50518e+06	7.77029e+06	1.68077e+07	1.63212e+06	8.02495e+06	1.34666e+07	1.20801e+06	2.73245e+06	5.32623e+08	6.31959e+07	233610	2.4831e+08	796952	265275	6.43028e+06	4.17464e+07	1.37044e+07	4.2611e+06	9.21382e+06	1.84985e+06	3.2368e+06	1.18812e+06	3.76935e+06	1.91234e+07	1.28066e+06	9.74705e+06	489479	1.18353e+06	8.41171e+08	4.51216e+07	2.33769e+06	3.04423e+08	1.32623e+07	1.8181e+07	2.85025e+07
Ech027	3870	6.05683e+07	2007115600	102895	1.56217e+06	4.89069e+06	1.02182e+07	1.09422e+06	2.29721e+06	1.97901e+06	727709	1265821641	9.55489e+07	1.09013e+06	584847	6.25666e+06	2.72665e+06	417551	7.91526e+06	420077	1.30642e+06	1.13125e+06	7.32229e+07	3.21762e+06	1.4682e+06	3.9073e+07	1.10671e+08	3.95522e+08	1.26735e+07	2.24261e+07	2.381e+07	3367868157	3.32255e+06	3.28518e+07	4.75371e+06	2.29206e+08	856241	3.683e+08	5.60369e+06	1.62869e+06	52988.9	0	134939	7.88815e+06	805431	5.47321e+07	8.43501e+06	759415	1.83059e+06
Ech033	3870	5.46697e+07	8.33064e+08	201760	2.84121e+06	5.80713e+06	9.97817e+06	1.27306e+06	4.9072e+06	2.33028e+06	1.0305e+06	699781329	3.11229e+06	1.21861e+06	536516	5.5209e+06	3.34245e+06	763633	6.78948e+06	403921	1.92409e+06	2.92141e+06	1.48969e+08	9.4979e+06	506699	9.81979e+07	5.62352e+08	400743220	5.52775e+07	9.40312e+06	2.57766e+07	4422959954	1.30706e+06	6.04127e+07	906313	2.94261e+08	766854	3.5906e+08	4.97304e+06	1.69112e+06	248748	113735	154915	87110838	923862	1.09277e+08	2.71067e+07	1.31786e+06	3.532e+06
Ech066	3970	6.93036e+07	1770707343	291015	1.91391e+06	5.15579e+06	8.96132e+06	1.15696e+06	885834	1.39391e+06	947788	1136452937	1.48425e+07	1.74431e+06	816369	4.53457e+06	1.61416e+06	749404	5.15334e+06	839865	6.27413e+06	1.80446e+06	7.0413e+07	3.55464e+06	479712	1.70964e+08	1.13144e+07	98557925	5.42333e+06	1.17426e+07	9.93559e+06	3954158710	2.54338e+06	8.05564e+06	1.04757e+06	2.68679e+08	954045	420565123	6.18772e+06	1.54418e+06	202405	24982.5	100225	5.36279e+07	1.23906e+06	1.55156e+08	2.52259e+07	988471	6.15315e+06
Ech015	4072	88724840	1472662702	181421	2.36179e+06	5.18591e+06	3.65901e+07	714619	3.96468e+06	1.6438e+06	791803	1095984173	342900	1.41905e+06	442243	6.39452e+06	4.5959e+06	386622	7.38391e+06	999318	3.00743e+06	1.13217e+06	1.23664e+08	5.93537e+06	442469	5.70269e+07	3.94859e+08	4.78896e+08	1.06463e+07	1.19302e+07	3.12712e+07	3878944246	1.68967e+06	4.02736e+07	1.05087e+06	2.77027e+08	1.00709e+06	4.75745e+08	6.76055e+06	1.583e+06	315441	131183	215396	1.28994e+07	933604	1.13183e+08	1.66367e+07	1.11395e+06	2.48511e+06
[truncated: 4,863 more columns]

## Sheet: S3_Pathway analysis
Table S3_Pathway analysis. ND: not determined, NA: not available
VariableID	Putative compound	Kegg ID	ChEBI ID	Closest parent compound used in analysis	Close parent KEGG ID	Close parent ChEBI ID	PathwayKEGG	PathwayPlantproteome	PathwayMetExplore	Sub-pathway_manual_annotation	Pathway_manual_annotation	References for manual annotation	Sub-pathways	Biochemical pathways	Metabolisms
Qt027	ND	NA	NA	NA	NA	NA	NA	NA	NA	NA	NA	NA	ND	ND	ND
n_0657	ND	NA	NA	NA	NA	NA	NA	NA	NA	NA	NA	NA	ND	ND	ND
n_2530	Unkwown	NA	NA	Unkwown	NA	NA	NA	NA	NA	NA	NA	NA	ND	ND	ND
p_2029	5'-Methylthioadenosine	NA	NA	Methylthioadenosine	C00170	17509	Cysteine and methionine metabolism	Methionine salvage pathway	Cysteine and methionine metabolism	NA	NA	NA	Cysteine and methionine derivatives	Amino acids	Primary metabolism
n_0615	N-Benzoylaspartic acid	NA	NA	Aspartic acid	C00049	50037	Alanine, aspartate and glutamate metabolism	Aspartate biosynthesis	Arginine and proline metabolism	NA	NA	NA	Alanine, aspartate and glutamate derivatives	Amino acids	Primary metabolism
p_0586	D-Alanyl-D-alanine	C00993	16576	D-Alanyl-D-alanine	C00993	16576	NA	Peptidoglycane biosynthesis	NA	NA	NA	NA	Alanine, aspartate and glutamate derivatives	Amino acids	Primary metabolism
p_0184	Proline	C00148	17203	Proline	C00148	17203	Arginine and proline metabolism	Amino acid biosynthesis	NA	NA	NA	NA	Arginine and proline derivatives	Amino acids	Primary metabolism
Starch	Starch	C00369	28017	Starch	C00369	28017	Starch and sucrose metabolism	NA	Starch and sucrose metabolism	NA	NA	NA	Starch and sucrose derivatives	Carbohydrates	Primary metabolism
n_4005	Raffinose	C00492	16634	Raffinose	C00492	16634	Galactose metabolism	Stachyose biosynthesis	Galactose metabolism	NA	NA	NA	Triholosides	Carbohydrates	Primary metabolism
p_2652	Trehalose	C01083	16551	Trehalose	C01083	16551	Starch and sucrose metabolism	Trehalose degradation II	Starch and sucrose metabolism	NA	NA	NA	Starch and sucrose derivatives	Carbohydrates	Primary metabolism
n_0421	N-Acetyl-D-fucosamine	NA	NA	N-Acetyl-D-glucosamine	C00140	506227	Amino sugar and nucleotide sugar metabolism	NA	Amino sugar and nucleotide sugar metabolism	NA	NA	NA	Amino and nucleotide sugars	Carbohydrates	Primary metabolism
n_0601	3,6-Dihydroxy-2,7-dimethyloctanedioic acid	NA	NA	Suberic acid	C08278	9300	NA	NA	NA	Fatty acyls metabolism	Fatty acid and lipid metabolism	Human Metabolome Database	Fatty acyls	Lipids	Primary metabolism
n_2074	Azelaic acid glycoside	C08261	48131	Azelaic acid glycoside	C08261	48131	NA	NA	NA	Fatty acyls metabolism	Fatty acid and lipid metabolism	Human Metabolome Database	Fatty acyls	Lipids	Primary metabolism
n_2571	7-Epi-12-hydroxyjasmonic acid glucoside	NA	NA	(+)-7-Isojasmonic acid	C16317	18435	NA	NA	NA	Jasmonic acid biosynthesis	Hormone metabolism	KEGG	Jasmonates	Hormones	Regulator
p_1252	12-hydroxyjasmonic acid	C21669	37420	Jasmonic acid	C08491	18292	alpha-Linolenic acid metabolism	Jasmonic acid biosynthesis	NA	NA	NA	NA	Jasmonates	Hormones	Regulator
n_2561	Mg(C2H2O4)n + HCOO-	NA	NA	Mg(C2H2O4)n + HCOO-	NA	NA	NA	NA	NA	NA	NA	NA	Salt artefact	Salt artefact	Salt artefact
p_1777	Na(HCO2)n + HCOO-	NA	NA	Na(HCO2)n + HCOO-	NA	NA	NA	NA	NA	NA	NA	NA	Salt artefact	Salt artefact	Salt artefact
n_1201	2-[5-(Pyrimidin-4-yl)thiophen-2-yl]quinoline	NA	NA	Quinidine	C06527	28593	NA	NA	NA	Alkaloid biosynthesis	Secondary metabolism	KEGG	Alkaloid biosynthetates	Alkaloids	Secondary metabolism
p_0421	Proline betaine	C10172	35280	Proline betaine	C10172	35280	NA	NA	NA	Quaternary ammonium metabolism	Secondary metabolism	KEGG	Quaternary ammonium compounds	N compounds	Secondary metabolism
p_0576	trans-4-hydroxy-L-proline betaine	NA	NA	Proline betaine	C10172	35280	NA	NA	NA	Quaternary ammonium metabolism	Secondary metabolism	KEGG	Quaternary ammonium compounds	N compounds	Secondary metabolism
p_2329	Leucodelphinidin	C05909	6417	Leucodelphinidin	C05909	6417	Flavonoid biosynthesis	Anthocyanin biosynthesis (pelargonidin 3-O-glucoside, cyanidin 3-O-glucoside)	Flavonoid biosynthesis	NA	NA	NA	Flavonoids	Phenolics	Secondary metabolism
p_3344	N1,N5,N10-Tricoumaroyl spermidine	C18069	61514	N1,N5,N10-Tricoumaroyl spermidine	C18069	61514	Phenylpropanoid biosynthesis	NA	Phenylpropanoid biosynthesis	NA	NA	NA	Phenylpropanoids	Phenolics	Secondary metabolism
n_3183	N1,N10-Dicoumaroylspermidine	C21169	85530	N1,N5,N10-Tricoumaroyl spermidine	C18069	61514	Phenylpropanoid biosynthesis	NA	Phenylpropanoid biosynthesis	NA	NA	NA	Phenylpropanoids	Phenolics	Secondary metabolism
n_4749	3,3',4',5,7,8-Hexahydroxyflavone; 7-O-α-L-Rhamnopyranoside, 8-O-β-D-glucopyranoside	NA	NA	Myricetin	C10107	18152	Flavonoid biosynthesis	NA	Flavonoid biosynthesis	NA	NA	NA	Flavonoids	Phenolics	Secondary metabolism
n_1843	Quercetagetin methyl ether	NA	NA	3-Methylquercetin	C10084	6052	NA	NA	NA	Flavonoid biosynthesis	Secondary metabolism	KEGG	Flavonoids	Phenolics	Secondary metabolism
p_2208	Wedelolactone	C10541	10037	Genistein	C06563	28088	NA	Wighteone and luteone biosynthesis	NA	NA	NA	NA	Flavonoids	Phenolics	Secondary metabolism
n_4791	Quercetin 3-(6''-ferulylglucoside)	NA	NA	Quercetin	C00389	16243	Flavonoid biosynthesis	NA	Flavonoid biosynthesis	NA	NA	NA	Flavonoids	Phenolics	Secondary metabolism
n_0378	3-(3,4-dihydroxyphenyl)lactic acid	C01207	17807	3-(3,4-dihydroxyphenyl)lactic acid	C01207	17807	NA	NA	NA	Phenylpropanoid biosynthesis	Phenylpropanoid biosynthesis	Human Metabolome Database	Phenylpropanoids	Phenolics	Secondary metabolism
p_3452	Quercetagetin 7-methyl ether 3-neohesperidoside	NA	NA	Quercetagetin 6-methyl ether	C10118	75164	NA	NA	NA	Flavonoid biosynthesis	Secondary metabolism	KEGG	Phenylpropanoids	Phenolics	Secondary metabolism
n_4973	Sagerinic acid	NA	NA	Rosmarinic acid	C01850	50371	NA	NA	NA	Cinnamic acids metabolism	Phenylpropanoid biosynthesis	Human Metabolome Database	Cinnamic acids	Phenolics	Secondary metabolism
n_4127	CucurbitosideF	NA	NA	CucurbitosideF	NA	NA	NA	NA	NA	NA	NA	NA	Phenolic glycosides	Phenolics	Secondary metabolism
p_1908	Luteolin-4'-O-glucoside	NA	NA	Luteolin 7-O-beta-D-glucoside	C03951	27994	NA	NA	NA	Flavonoid biosynthesis	Secondary metabolism	KEGG	Flavonoids	Phenolics	Secondary metabolism
n_4969	Salvianolic acid L	NA	NA	p-Coumaric acid	C00811	32374	Phenylpropanoid biosynthesis	Phenylpropanoid biosynthesis	Phenylpropanoid biosynthesis	NA	NA	NA	Phenylpropanoids	Phenolics	Secondary metabolism
p_2660	Tylophorine	C10623	9786	Tylophorine	C10623	9786	NA	NA	NA	NA	NA	NA	Phenylpropanoids	Phenolics	Secondary metabolism
p_0179	Xanthoxin	C13453	32304	Xanthoxin	C13453	32304	Carotenoid biosynthesis	NA	Carotenoid biosynthesis	NA	NA	NA	Carotenoids	Terpenes	Secondary metabolism
n_2574	9,13-Dihydroxy-4-megastigmen-3-one 9-glucoside	NA	NA	Geniposidic acid	C11673	5301	NA	NA	NA	Terpenoid metabolism	Secondary metabolism	KEGG	Triterpenes	Terpenes	Secondary metabolism
n_5122	Araloside A	NA	NA	Soyasaponin I	C08983	9211	NA	NA	NA	Terpenoid metabolism	Secondary metabolism	KEGG	Triterpenes	Terpenes	Secondary metabolism
n_2605	(3S,5R,6S,7E,9x)-7-Megastigmene-3,6,9-triol 9-glucoside	NA	NA	Oleanolic acid	C17148	37659	NA	NA	NA	Terpenoid metabolism	Secondary metabolism	KEGG	Triterpenes	Terpenes	Secondary metabolism
p_1078	4-Hydroxy beta ionone	NA	NA	beta-Carotene	C02094	17579	Carotenoid biosynthesis	Carotenoid biosynthesis	Carotenoid biosynthesis	NA	NA	NA	Carotenoids	Terpenes	Secondary metabolism

## Sheet: S4_Annotation table of markers
	Table S4_Annotation table of markers. ND: not determined
VariableID	Occurrence in the model	Correlation	Observation	Detected m/z	Detected m/z min	Detected m/z max	Detected RT	Detected RT min	Detected RT max	P value FDR	Ion type	Predicted m/z	Δ m/z (ppm)	Putative formula	MSI level	Putative compound
Starch	98.6	neg	/	/	/	/	/	/	/	<1.64E-15	/	/	/	/	/	/
n_2561	90.0	neg	Mg(C2H2O4)n + HCOO-	386.939	386.936	386.942	0.924613	0.81987	1.0136	<1.64E-15	/	/	/	Mg(C2H2O4)n + HCOO-	/	Mg(C2H2O4)n + HCOO-
p_1777	87.4	neg	Na(HCO2)n + HCOO-	274.872	274.872	274.873	1.0552	0.97933	1.12729	<1.64E-15	/	/	/	Na(HCO2)n + HCOO-	/	Na(HCO2)n + HCOO-
n_0601	86.6	neg	/	233.103	233.103	233.103	3.91803	3.86369	3.96182	<1.64E-15	[M-H]-	234.11	0	C10H18O6	MSI3	3,6-Dihydroxy-2,7-dimethyloctanedioic acid
p_2029	85.7	neg	/	298.096	298.095	298.096	3.59751	3.53193	3.65547	1.03e-12	[M+H]+	297.088	4.8	C11H15N5O3S	MSI2	5'-Methylthioadenosine
n_0615	84.8	neg	/	236.056	236.055	236.058	5.61191	5.50595	5.67279	<1.64E-15	[M-H]-	237.064	0.4	C11H11NO5	MSI3	N-Benzoylaspartic acid
p_2329	83.7	pos	/	323.075	323.074	323.075	7.8084	7.77325	7.83673	8.91e-08	[M+H]+	322.069	4.9	C15H14O8	MSI3	Leucodelphinidin
p_0179	82.7	neg	Fragment of 251.16	116.057	116.057	116.057	11.4634	11.458	11.4773	1.64e-15	[M+H]+	250.156	4.2	C15H22O3	MSI3	Xanthoxin
Qt027	82.5	pos	/	/	/	/	/	/	/	1.01e-10	/	/	/	/	/	Tetradecanoic acid 12 methyl-ester
p_2955	82.3	neg	Fragment of p_3344	438.236	438.236	438.237	9.10671	8.95981	9.28921	<1.64E-15	[M+H]+	437.231	5.9	C34H37N3O6	MSI2	N1,N5,N10-Tricoumaroyl spermidine
p_0398	82.1	neg	Na(HCO2)n + HCOO-	/	140.067	140.068	/	1.16699	1.20854	<1.64E-15	/	/	/	Na(HCO2)n + HCOO-	/	Na(HCO2)n + HCOO-
p_3344	82.0	neg	/	584.272	584.271	584.275	9.10671	8.95981	9.28921	<1.64E-15	[M+H]+	583.268	5.9	C34H37N3O6	MSI2	N1,N5,N10-Tricoumaroyl spermidine
n_3183	81.4	neg	/	436.226	436.218	436.229	5.37559	4.6933	5.57271	<1.64E-15	[M-H]-	437.023	0.8	C25H31O4N3	MSI2	N1,N10-Dicoumaroylspermidine
n_2585	79.8	neg	Mg(C2H2O4)n + HCOO-	388.937	388.934	388.938	0.929435	0.81987	0.989305	<1.64E-15	/	/	/	Mg(C2H2O4)n + HCOO-	/	Mg(C2H2O4)n + HCOO-
n_2074	79.3	neg	/	349.15	349.148	349.151	7.30274	7.26581	7.41065	<1.64E-15	[M-H]-	350.157	0.4	C15H26O9	MSI3	Azelaic acid glycoside
n_4005	78.2	pos	/	503.162	503.157	503.164	1.42953	1.28352	1.46125	1.1e-05	[M-H]-	504.169	0.4	C18H32O16	MSI2	Raffinose
p_0421	79.2	neg	/	144.101	144.101	144.102	1.32964	1.08053	1.47805	<1.64E-15	[M+H]+	143.095	3.7	C7H13O2N	MSI2	Proline betaine
n_4580	78.8	neg	ESI Relative: p_3344	582.26	582.251	582.264	9.21202	8.73456	9.33249	<1.64E-15	[M-H]-	583.268	1.2	C34H37N3O6	MSI2	N1,N5,N10-Tricoumaroyl spermidine
n_2571	78.3	neg	/	387.166	387.164	387.171	5.15604	4.83279	5.69501	1.64e-15	[M-H]-	388.173	1.3	C18H28O9	MSI2	7-Epi-12-hydroxyjasmonic acid glucoside
n_4587	77.8	neg	M: neg_4580	583.264	583.257	583.276	9.21341	8.73456	9.45744	<1.64E-15	[M-H]-	583.268	1.2	C34H37N3O6	MSI2	N1,N5,N10-Tricoumaroyl spermidine
n_4749	77.2	neg	M: 625.14020, ESI Relative: p_3426	627.146	627.142	627.148	6.00454	5.79637	6.22682	<1.64E-15	[M-H]-	626.148	1.3	C27H30O17	MSI3	3,3',4',5,7,8-Hexahydroxyflavone; 7-O-α-L-Rhamnopyranoside, 8-O-β-D-glucopyranoside
n_1843	77.1	neg	M: 331.04562	332.049	332.045	332.054	8.94806	8.53443	8.99639	<1.64E-15	[M-H]-	332.053	0.9	C16H12O8	MSI3	Quercetagetin methyl ether
p_1975	75.4	neg	Fragment of p_3344	292.64	292.64	292.64	9.09699	8.95981	9.14496	<1.64E-15	[M+H]+	583.268	5.9	C34H37N3O6	MSI2	N1,N5,N10-Tricoumaroyl spermidine
p_3426	74.6	neg	/	627.152	627.15	627.154	5.92043	5.30337	6.13953	<1.64E-15	[M-H]-	626.148	6.7	C27H30O17	MSI3	3,3',4',5,7,8-Hexahydroxyflavone; 7-O-α-L-Rhamnopyranoside, 8-O-β-D-glucopyranoside
n_0385	74.6	neg	Fragment of n_1843	199.025	199.025	199.025	8.92645	8.65305	9.00399	<1.64E-15	[M-H]-	332.053	0.9	C16H12O8	MSI3	Quercetagetin methyl ether
p_0586	73.6	neg	/	161.092	161.091	161.1	1.13229	1.08622	1.26447	<1.64E-15	[M+H]+	161.092	3.9	C3H7NO2	MSI2	D-Alanyl-D-alanine
p_0184	73.0	neg	M: 116.06969	117.073	117.073	117.074	1.2582	1.20673	1.32066	6.79e-05	[M+H]+	115.063	0.5	C5H9O2N	MSI2	Proline
p_3349	72.7	neg	M: p_3344	585.275	585.275	585.276	9.0976	8.95981	9.27684	<1.64E-15	[M+H]+	583.268	5.9	C34H37N3O6	MSI2	N1,N5,N10-Tricoumaroyl spermidine
n_0999	72.2	neg	Mg(C2H2O4)n + HCOO-	273.96	273.958	273.962	0.931152	0.835833	1.07951	3.22e-15	/	/	/	Mg(C2H2O4)n + HCOO-	/	Mg(C2H2O4)n + HCOO-
n_2583	72	neg	M: neg_2571	388.169	388.166	388.172	5.16965	4.61645	5.51293	<1.64E-15	[M-H]-	388.173	1.3	C18H28O9	MSI2	7-Epi-12-hydroxyjasmonic acid glucoside
p_2208	71.1	pos	/	315.049	315.048	315.049	11.1193	10.7768	11.5597	1.51e-07	[M+H]+	314.043	3.8	C16H10O7	MSI3	Wedelolactone
n_3970	70.8	neg	Mg(C2H2O4)n + HCOO-	500.919	500.914	500.924	0.925483	0.81987	0.989305	<1.64E-15	/	/	/	Mg(C2H2O4)n + HCOO-	/	Mg(C2H2O4)n + HCOO-
n_3614	70.2	neg	Na(HCO2)n + HCOO-	468.896	468.894	468.898	1.17305	1.04957	1.24888	<1.64E-15	/	/	/	Na(HCO2)n + HCOO-	/	Na(HCO2)n + HCOO-
n_2574	70.2	neg	/	387.202	387.201	387.203	5.23444	5.1286	5.2486	1.96e-14	[M-H]-	388.21	0.9	C19H32O8	MSI3	9,13-Dihydroxy-4-megastigmen-3-one 9-glucoside
n_1638	70	neg	Na(HCO2)n + HCOO-	316.948	316.946	316.95	1.16605	0.996977	1.25965	<1.64E-15	/	/	/	Na(HCO2)n + HCOO-	/	Na(HCO2)n + HCOO-
n_2578	69.6	neg	Mg(C2H2O4)n + HCOO-	387.94	387.939	387.942	0.931152	0.81987	0.989305	<1.64E-15	/	/	/	Mg(C2H2O4)n + HCOO-	/	Mg(C2H2O4)n + HCOO-
n_2545	69.6	neg	Na(HCO2)n + HCOO-	384.935	384.934	384.936	1.16262	0.996977	1.26216	<1.64E-15	/	/	/	Na(HCO2)n + HCOO-	/	Na(HCO2)n + HCOO-
n_5122	69.4	neg	/	925.479	925.478	925.48	10.0311	9.74658	10.1501	<1.64E-15	[M-H]-	926.487	1.1	C47H74O18	MSI3	Araloside A
n_4747	69.1	neg	Adduct of 625.14020 neg_4749	626.144	626.14	626.151	6.03401	5.40066	6.25894	<1.64E-15	[M-H]-	626.148	1.3	C27H30O17	MSI3	3,3',4',5,7,8-Hexahydroxyflavone; 7-O-α-L-Rhamnopyranoside, 8-O-β-D-glucopyranoside
n_4791	69.0	neg	/	639.135	639.13	639.139	8.12282	7.8415	8.258	1.09e-08	[M-H]-	640.143	0	C31H28O15	MSI3	Quercetin 3-(6''-ferulylglucoside)
n_0983	68.5	neg	Mg(C2H2O4)n + HCOO-	272.959	272.955	272.962	0.931473	0.835833	1.07951	<1.64E-15	/	/	/	Mg(C2H2O4)n + HCOO-	/	Mg(C2H2O4)n + HCOO-
n_0657	68.3	pos	/	241.072	241.072	241.072	5.02545	4.674	5.032	8.1e-06	ND	ND	ND	ND	ND	ND
n_1625	67.8	neg	Fragment of neg_1843	316.022	316.018	316.025	8.94806	8.60983	9.27218	<1.64E-15	[M-H]-	332.053	0.9	C16H12O8	MSI3	Quercetagetin methyl ether
n_2605	67.6	neg	/	389.218	389.207	389.22	8.40124	8.28798	8.87686	<1.64E-15	[M-H]-	390.225	0.4	C19H34O8	MSI3	(3S,5R,6S,7E,9x)-7-Megastigmene-3,6,9-triol 9-glucoside
n_2249	67.4	neg	Na(HCO2)n + HCOO-	362.94	362.94	362.943	1.05551	0.933042	1.12597	<1.64E-15	/	/	/	Na(HCO2)n + HCOO-	/	Na(HCO2)n + HCOO-
n_2530	66.9	neg	/	383.138	383.135	383.138	5.6288	5.31587	5.68656	<1.64E-15	[M-H]-	383.136	2.1	C19H28O4S2	MSI3	Unkwown
p_0879	66.1	neg	Na(HCO2)n + HCOO-	190.911	190.911	190.912	1.05572	0.976822	1.12714	<1.64E-15	/	/	/	Na(HCO2)n + HCOO-	/	Na(HCO2)n + HCOO-
n_0206	65.9	neg	Mg(C2H2O4)n + HCOO-	160.976	160.976	160.976	0.956285	0.873143	1.05547	8.19e-14	/	/	/	Mg(C2H2O4)n + HCOO-	/	Mg(C2H2O4)n + HCOO-
n_0378	65.0	neg	/	197.046	197.044	197.046	3.87996	3.42156	4.08835	<1.64E-15	[M-H]-	198.053	0.3	C9H10O5	MSI3	3-(3,4-dihydroxyphenyl)lactic acid
p_1078	64.4	pos	/	209.153	209.153	209.153	5.02749	4.82526	5.51042	1.2e-05	[M+H]+	208.146	4.1	C13H20O2	MSI3	4-Hydroxy beta ionone
p_2652	64.0	neg	/	365.105	365.103	365.105	1.27694	1.26272	1.29773	<1.64E-15	[M+Na]+	342.116	1.6	C12H22O11	MSI2	Trehalose
p_3452	63.6	neg	M1: 641.16797	642.171	642.17	642.172	6.41845	5.87998	6.4792	<1.64E-15	[M+H]+	640.164	5.0	C28H32O17	MSI3	Quercetagetin 7-methyl ether 3-neohesperidoside
n_1201	62.5	neg	/	288.06	288.06	288.06	1.19486	1.18255	1.25826	1.14e-11	[M-H]-	289.067	1.2	C17H11N3S	MSI3	2-[5-(Pyrimidin-4-yl)thiophen-2-yl]quinoline
n_0421	62.5	neg	/	204.088	204.086	204.089	1.3068	1.16674	1.36262	<1.64E-15	[M-H]-	205.095	0.2	C8H15NO5	MSI3	N-Acetyl-D-fucosamine
n_4973	62.5	neg	M: 719.16089	720.165	720.155	720.172	7.6436	7.21901	7.67117	<1.64E-15	[M-H]-	720.169	1.2	C36H32O16	MSI2	Sagerinic acid
n_3196	62.2	neg	M: neg_3183	437.227	437.227	437.239	5.36296	5.20262	5.46817	8.86e-14	[M-H]-	437.023	0.8	C25H31O4N3	MSI2	N1,N10-Dicoumaroylspermidine
n_4127	62.2	neg	/	515.213	515.213	515.214	7.69891	7.58264	7.75931	0.00234	[M-H]-	516.213	0.5	C24H36O12	MSI3	CucurbitosideF
n_0299	62.1	neg	Na(HCO2)n + HCOO-	180.973	180.973	180.973	1.18283	1.01571	1.27575	<1.64E-15	/	/	/	Na(HCO2)n + HCOO-	/	Na(HCO2)n + HCOO-
n_1005	61.8	neg	Mg(C2H2O4)n + HCOO-	274.956	274.954	274.958	0.930968	0.835833	1.07951	3.81e-14	/	/	/	Mg(C2H2O4)n + HCOO-	/	Mg(C2H2O4)n + HCOO-
n_0715	61.6	neg	Na(HCO2)n + HCOO-	248.96	248.959	248.961	1.16262	0.986895	1.27575	<1.64E-15	/	/	/	Na(HCO2)n + HCOO-	/	Na(HCO2)n + HCOO-
p_1908	61.4	neg	Fragment of 449.10553	287.054	287.054	287.054	4.02865	3.91295	4.38326	1.35e-12	[M+H]+	449.105	6.2	C21H20O11	MSI2	Luteolin-4'-O-glucoside
n_4969	61.3	neg	/	717.146	717.143	717.151	7.65146	7.20769	7.68538	<1.64E-15	[M-H]-	718.153	0.2	C36H30O16	MSI3	Salvianolic acid L
p_2660	60.8	neg	Fragment of 394.20529	366.174	366.174	366.174	7.15585	7.08006	7.18372	<1.64E-15	[M+H]+	393.194	7.3	C24H27NO4	MSI3	Tylophorine
p_0576	60.5	neg	/	160.096	160.095	160.097	1.26721	1.09029	1.85012	<1.64E-15	[M+H]+	159.089	6.2	C7H13O3N	MSI3	trans-4-hydroxy-L-proline betaine
p_1252	60.2	neg	/	227.127	227.127	227.127	5.05625	4.92072	5.13029	3.95e-13	[M+H]+	226.12	4.6	C12H18O4	MSI3	12-hydroxyjasmonic acid
p_2958	60	neg	M1: 438.23901, Fragment of pos_3344	439.24	439.231	439.24	9.09824	8.89125	9.14496	<1.64E-15	[M+H]+	583.268	5.9	C34H37N3O6	MSI2	N1,N5,N10-Tricoumaroyl spermidine

## Sheet: S5_Markers in control plants
Table S5_Markers in control plants
Intensity of the best metabolic markers in agronomic and ornamental plants. The detection limits were fixed to 25000 or 10000.
IonID	Threshold noise	Ions	mzmed	mzmin	mzmax	rtmed	rtmin	rtmax	Echc011	Echc018	Echc029	Echc002	Echc024	Echc033	Echc026	Echc072	Echc001	Echc027	Echc003	Echc032	Echc043	Echc005	Echc008	Echc037	Echc039	Echc050	Echc006	Echc017	Echc023	Echc034	Echc038	Echc059	Echc048	Echc068	Echc004	Echc007	Echc061	Echc009	Echc014	Echc025	Echc010	Echc040	Echc041	Echc063	Echc064	Echc015	Echc020	Echc031	Echc035
Species	/	/	/	/	/	/	/	/	A. imbricata	A. imbricata	A. imbricata	A. spinossisima	A. spinossisima	A. spinossisima	A. artemisioides	T. multiflora	P. pinnatifida	T. atacamensis	B. tola	B. tola	B. tola	L. subinflatus	H. doellii	J. frigida	J. frigida	J. frigida	F. chilensis	M. monocephala	E. americana	Opuntia. sp	A. atacamensis	A. deserticola	C. crispa	A. adscensionis	P. quadrangularis	P. quadrangularis	P. quadrangularis	S. chilense	F. denudata	S. metarsium	BEX	B. vulgaris	B. vulgaris	B. vulgaris	B. vulgaris	V. faba	V. faba	V. faba	P. vulgaris
Ecosystem	/	/	/	/	/	/	/	/	Atacama	Atacama	Atacama	Atacama	Atacama	Atacama	Atacama	Atacama	Atacama	Atacama	Atacama	Atacama	Atacama	Atacama	Atacama	Atacama	Atacama	Atacama	Atacama	Atacama	Atacama	Atacama	Atacama	Atacama	Atacama	Atacama	Atacama	Atacama	Atacama	Atacama	Atacama	Atacama	NA	Non extreme	Non extreme	Non extreme	Non extreme	Non extreme	Non extreme	Non extreme	Non extreme
n_0615	25000	236.1/317	236.056	236.056	236.056	317.279	317.266	318.28	52898.5	13725.7	67749.5	4217.81	947.366	4050.07	2291.74	749.672	39.9553	1277.24	922.08	140.299	101.262	1253.51	4742.13	0	143.808	100.23	373.124	217.805	1639.36	7259.63	296.165	38.879	69.2461	122.314	75.2156	20.8224	52.6454	70908	994.402	0	262.701	651.102	174.575	908.261	727.246	178.346	37.5851	1625.81	2646.17
n_4005	25000	503.2/80	503.162	503.161	503.162	80.2615	77.6884	81.689	41.8523	3327.1	1148.6	10553.9	2143.74	2745.23	30009.4	45756.2	13049.3	22783.8	457670	73247.8	149962	4059.96	6806.36	112102	73188.3	64152.3	4145.27	1.51314e+06	1435.47	0	868609	39618.4	578305	10699.7	170370	85425.1	633998	2187.98	6895.53	4988.69	8893.21	1819.93	1554.98	2084.9	14131	442.793	845.031	469.448	97664.2
n_2571	25000	387.2/294	387.166	387.165	387.166	293.921	267.338	314.231	1177.08	13404.1	8426.52	263763	379437	268951	81936.5	12193.4	2819.52	40601.2	18246.9	12338.7	8679.55	594.361	1.1927e+06	4015.55	899.794	1473.09	3114.25	349.557	2202.5	3086.01	977.22	278515	1349.28	356.585	6998.74	2901.09	6890.13	68632.7	16811.3	2077	250.209	783878	1.84661e+06	511969	133009	6340.11	2940.33	4862.77	1.55824e+07
n_4749	25000	627.1/349	627.146	627.146	627.147	349.125	345.531	352.719	100426	444374	488783	0	0	0	56.8896	144.969	726.514	4763.62	0	0	25.0736	80.9836	390.109	343.175	79.3902	0	79.382	71.7587	166.979	0	0	26.0709	90.8959	254.629	0	0	30.3499	116.801	203.015	49.3816	0	961.175	1108.04	4131.13	8339.62	72.3235	861.99	36.9097	0
n_1843	25000	331/519	331.046	331.045	331.046	519.358	495.098	525.853	1.37036e+07	1.6716e+07	1.04663e+07	4066.95	6186.51	2867.24	6.75059e+06	1.42204e+07	3125.94	20146.4	24237.3	10388.3	39032.7	10389.6	1712.49	12786.8	9058.24	10052.8	3071.79	4706.24	6335.1	11133.1	1408.96	13590.3	4734.73	2362.25	1.81195e+06	8635.66	1.24865e+06	8078.64	2250.29	1607.16	12209.3	6418.43	7973.44	3178.57	0	5561.68	177513	3957.98	1670.35
n_5122	25000	925.5/600	925.479	925.478	925.479	599.507	598.222	601.525	1.4268e+06	1.39466e+06	1.50835e+06	0	261.696	73.9627	0	162.126	0	0	0	16.4525	0	0	0	333.827	0	0	9877.3	346.874	222.986	52.6208	0	781.623	42.7052	261.609	0	0	54.8291	646.517	0	0	375.345	18780.2	6625.4	30954.9	433.735	135.028	10278	140.64	0
n_4973	25000	719.2/447	719.162	719.161	719.163	446.913	429.524	450.242	847.669	0	97.8948	0	34.2003	27.7634	30.6958	0	399974	1.64911e+06	0	20.0038	17.8398	83.056	292.552	144.578	130.073	0	83.4719	106.428	121.132	57.01	0	39.1935	129.57	125.088	0	0	31.387	0	122.688	952.729	0	81.0058	35.9051	0	93.9209	50.9516	0	57.7366	0
p_2029	25000	298.1/215	298.097	298.096	298.097	214.771	212.849	220.191	314426	888332	1.07344e+06	156891	474265	598860	55498.9	124447	373965	5.25268e+06	28235.1	20538	20308.9	1.79751e+06	1.07687e+06	83135.3	18150.7	35664.1	1.35661e+06	548444	677738	827580	18165.7	67483	21097.2	1.16851e+06	11347.7	5716.48	34188.5	1.51196e+06	14900.5	90573.5	6389.28	1.03087e+06	763426	1.92886e+06	1.46448e+06	881474	1.67853e+06	2.14373e+06	2.00965e+06
p_2329	25000	323.1/468	323.076	323.076	323.076	467.515	464.601	467.994	7465.4	1049.33	7064.71	77620.8	30882.3	227992	47855.3	7989.63	28159.1	1.38116e+06	38716.3	34287.1	28073.3	2216.95	11233.6	1.45943e+06	3.07886e+06	4.32676e+06	257267	4169.49	279475	10811.2	24636.8	19748.3	2.20869e+06	22075.8	10114.6	9222.36	2159.57	59906.9	49102.2	4283.85	710.471	3537.12	1956.55	1862.59	1804.32	2258.25	1652.81	2710.63	3167.72
p_3344	25000	584.3/550	584.275	584.272	584.276	549.744	518.36	552.107	11989	3114.22	14932.5	215.738	8985.55	9325.87	6.31048e+06	28495.8	124606	5.0668e+07	202.291	429.345	648.656	1824.69	3870.51	4466.6	2550.6	4190.97	2.16826e+07	4767.86	3410.39	868.94	2196.93	21862	1742.65	1022.46	641.592	1668.76	192.652	7.24073e+07	1526.96	2779.62	2.74363e+06	3721.27	3112.59	1088.03	1543.29	13529.9	4323.78	4161.81	3315.24
p_0421	25000	144.1/80	144.102	144.101	144.103	79.8147	70.3614	86.5456	889892	2.66478e+06	1.73278e+06	180650	631972	39765.3	53720.6	59814.1	97785.5	1.7209e+08	5894.33	6181.84	14831.1	114353	311448	1.10752e+06	983124	19090.6	26066.3	180078	31704.3	2.2395e+07	40290.7	36084.9	538913	34943.5	8075.12	22054.2	11074.5	56905	32057.8	32793.6	33362.7	14693.7	6862.82	6130.31	3669.04	65641.5	193772	51437.2	2.09495e+06
p_0586	25000	161.1/71	161.092	161.092	161.108	71.2841	65.9927	77.3672	6779.28	2797.69	3156.31	2296.17	2551.59	3347.73	19080.4	87901.9	2228.84	842369	130115	774.587	2485.38	384539	4538.82	877424	15790.4	22443.6	6334.49	5981.03	4126.29	4172.15	30765.3	38131.2	973164	6.27591e+06	6008.17	24041.2	398799	33262.1	157702	18231	5221.7	637.187	708.762	306.527	287.874	3764.09	5047.08	3533.2	1329.03
p_0184	25000	116.1/76	116.07	116.07	116.071	76.4346	71.957	95.3671	1.27357e+06	29960.9	2.40268e+06	1.50511e+07	1.95336e+07	1.0539e+07	4.68416e+06	6.29381e+07	3.75745e+06	9.99579e+06	1.56291e+06	842666	226461	9.49555e+06	1.36545e+07	27931.8	14098.4	78258.7	1.59202e+08	1.75832e+07	8.90801e+06	6.89603e+06	8.15957e+06	7.4267e+06	2.44806e+06	7.36048e+07	560003	2.17413e+06	4.90063e+06	9.48124e+07	3.72385e+07	4.90462e+07	1.44045e+07	65821.5	142000	90942.8	123846	3.74684e+06	5.26807e+06	3.16128e+06	7.48949e+06
p_2208	25000	315/665	315.05	315.05	315.05	664.922	636.576	678.99	2355.9	571.045	379.933	9897.7	3855.96	1310.55	5202.09	954.535	8.00545e+06	655.471	390852	826809	326961	468.557	1874.09	23286.3	967772	1.1026e+07	426.207	1335.17	1454.41	3958.8	417.975	11451.9	6.42405e+06	1.82775e+06	2323.58	468002	10900.2	192.366	15048.2	319.48	307.908	4333.02	1.35957e+06	195.504	1391.01	5566.53	717.284	829.703	0
p_1078	25000	209.2/255	209.153	209.153	209.154	254.807	245.166	257.731	6371.78	6970.48	20039.6	113169	252105	128117	4203.28	14360.2	13037.1	7605.49	6194.52	15202	12036.8	8599.21	90221.6	24453.4	17814.5	11846.8	4967.56	152258	52475.1	6072.68	77995.5	4323.5	112038	11190.4	864289	518666	28762.6	17292.1	2440.64	12927.3	3161.3	4129.12	2901.45	3497.5	3683.04	50024.9	36598	28721.9	14581.1
p_2652	25000	365.1/79	365.107	365.103	365.108	79.1635	75.6558	82.0852	5.05622e+06	3.24047e+06	4.81389e+06	126175	135723	111757	31716.3	79240.7	147426	541871	8948.71	36539.6	32832.1	58309.2	69127.6	136062	106089	129808	373240	189278	35841.5	261521	45773.4	29117.2	45160.2	164281	28350.6	11969.9	17278.3	31216.8	16589.1	12459.7	1.08234e+06	592673	2.09057e+06	1.01446e+06	2.33423e+06	85603.2	111117	176727	141046
p_3452	25000	642.2/385	642.174	642.173	642.176	385.34	384.444	385.928	1.4053e+06	5.8176e+06	4.67564e+06	468.725	542.754	406.409	1997.54	760.372	377.839	266.147	62.1741	0	0	0	0	280.351	455.897	349.478	5215.68	327.83	0	3667.13	1306.57	31116	610.223	1979.41	788.718	143.328	184.563	0	1103.05	0	298.982	560.048	892.631	384.948	0	376.744	5387.9	95.4431	179.584
p_1908	25000	449.1/245	449.107	449.106	449.107	245.462	236.948	295.667	0	810.84	1415.68	1.67976e+06	66361.5	1.24838e+06	271.515	4.0542e+06	56193.3	51641.5	2828.94	4199.97	2347.23	66091	8.17102e+06	1189.3	3232.95	20524.6	5.03422e+06	1007.53	1252.24	1244.48	1351.94	904.441	2392.1	8.05024e+07	14840.7	18340.9	31504	244.451	1984.89	1079.55	4790.44	984.065	2228.64	1129.92	1590.57	494.59	1432.72	929.116	923.624
p_0576	25000	160.1/77	160.097	160.096	160.108	76.5054	74.877	88.119	2684.24	6091.35	30520.6	125611	852327	111558	7587.77	21115.4	235813	6.22086e+08	921.135	3193.43	2732.21	32502.9	39209.2	5778.1	4832.56	6893.1	14512.1	74497	58712.5	3.86968e+06	71829.1	554080	39305.7	40779.4	2427.29	4620.07	2057.19	613600	29583.6	220351	60778.6	6632.99	7473.87	7000.39	6021.58	13029.1	17287.3	27348.3	54300.7
p_1252	25000	227.1/297	227.128	227.127	227.128	296.75	277.292	308.055	7740.13	16497.4	16064.5	780076	589066	1.09835e+06	217127	9184.5	6813.61	21203.9	12104.6	10578.2	10343.1	9966.55	2.0521e+06	10397.2	11046	7773.53	2.60304e+06	231175	9283.58	11814	9989.06	200566	8288.78	13720.5	12496.5	33175.2	10248.6	89998.1	27605	9481.59	17001.5	522095	2.0921e+06	1.07636e+06	304963	13603.8	6370.23	7580.77	2.0522e+07
n_2605	10000	389.2/492	389.218	389.218	389.218	491.684	490.77	492.597	23351.6	155054	289433	548.479	218.056	18.2674	0	35.0807	122.056	258.053	889.895	1380.01	697.939	1860.71	133.135	139.274	37.8338	233.9	366.548	42.4943	133.713	126.16	11430.6	543.318	68.9435	198.607	322.698	114.751	185.454	187.198	166.392	327.466	442.442	0	128.725	175.414	0	324.244	47.8417	217.503	176.324
n_4127	10000	515.2/418	515.213	515.213	515.214	417.595	417.328	417.599	242.168	333.639	277.664	91.6268	434.034	519.053	1506.9	66.1811	33.6948	317.95	107.416	90.1031	337.768	0	342.349	849.512	627.37	321.334	251.272	215.572	266.059	103.077	54.3352	569.059	855.72	37668	62.8094	0	172.63	499.957	4647.9	130.032	0	72028.9	1917.73	6446.25	8181.09	450.074	281.986	1750.79	206.836
[truncated: 30 more columns]

## Sheet: S6_Markers threshold 100
Table S6_Markers threshold 100
Intensity of the metabolic markers that could not be observed with 10k noise threshold. Those markers were manually checked on one sample of each non-extreme species and one Atacama species with a threshold of 100.
n_0601	Species	m/z	RT	Intensity		n_3183	Species	m/z	RT	Intensity
Echc004	P.quadrangularis	233.104	3.71	584		Echc027	T.atacamensis	436.223	5.19	130000
Echc012	H.annuus	/	/	/		Echc012	H.annuus	436.227	5.17	1550
Echc013	S.lycopersicum	/	/	/		Echc013	S.lycopersicum	/	/	/
Echc015	V.faba	233.103	3.68	117		Echc015	V.faba	/	/	/
Echc016	C.annuum	NO	NO	NA		Echc016	C.annuum	/	/	/
Echc019	S.oleracea	233.103	3.71	495		Echc019	S.oleracea	/	/	/
Echc022	P.oleracea	233.104	3.7	596		Echc022	P.oleracea	/	/	/
Echc030	P.sativum	/	/	/		Echc030	P.sativum	/	/	/
Echc035	P.vulgaris	/	/	/		Echc035	P.vulgaris	436.226	5.19	252
Echc040	B.vulgaris	233.103	3.66	202		Echc040	B.vulgaris	/	/	/
Echc052	N.tabacum	/	/	/		Echc052	N.tabacum	/	/	/
Echc060	Z.maize	/	/	/		Echc060	Z.maize	/	/	/
Echc010	Blanc	/	/	/		Echc010	Blanc	/	/	/
n_2530	Species	m/z	RT	Intensity		n_2074	Species	m/z	RT	Intensity
Echc027	T.atacamensis	383.137	5.41	48800		Echc027	T.atacamensis	349.151	7.03	19900
Echc012	H.annuus	/	/	/		Echc012	H.annuus	349.151	7.01	156
Echc013	S.lycopersicum	/	/	/		Echc013	S.lycopersicum	/	/	/
Echc015	V.faba	/	/	/		Echc015	V.faba	349.151	7.06	102
Echc016	C.annuum	/	/	/		Echc016	C.annuum	/	/	/
Echc019	S.oleracea	/	/	/		Echc019	S.oleracea	349.151	7.01	430
Echc022	P.oleracea	383.139	5.42	390		Echc022	P.oleracea	349.151	7.01	3030
Echc030	P.sativum	/	/	/		Echc030	P.sativum	/	/	/
Echc035	P.vulgaris	/	/	/		Echc035	P.vulgaris	/	/	/
Echc040	B.vulgaris	383.138	5.41	3370		Echc040	B.vulgaris	349.15	7.03	181
Echc052	N.tabacum	/	/	/		Echc052	N.tabacum	/	/	/
Echc060	Z.maize	/	/	/		Echc060	Z.maize	349.151	7.01	246
Echc010	Blanc	/	/	/		Echc010	Blanc	/	/	/
n_0378	Species	m/z	RT	Intensity		n_4791	Species	m/z	RT	Intensity
Echc027	T.atacamensis	197.045	3.65	48900		Echc008	H.doellii	639.135	8.06	33400
Echc012	H.annuus	197.046	3.65	111		Echc012	H.annuus	/	/	/
Echc013	S.lycopersicum	/	/	/		Echc013	S.lycopersicum	/	/	/
Echc015	V.faba	197.046	3.65	240		Echc015	V.faba	/	/	/
Echc016	C.annuum	/	/	/		Echc016	C.annuum	/	/	/
Echc019	S.oleracea	/	/	/		Echc019	S.oleracea	/	/	/
Echc022	P.oleracea	/	/	/		Echc022	P.oleracea	639.136	8.17	3310
Echc030	P.sativum	/	/	/		Echc030	P.sativum	/	/	/
Echc035	P.vulgaris	/	/	/		Echc035	P.vulgaris	/	/	/
Echc040	B.vulgaris	/	/	/		Echc040	B.vulgaris	/	/	/
Echc052	N.tabacum	/	/	/		Echc052	N.tabacum	/	/	/
Echc060	Z.maize	/	/	/		Echc060	Z.maize	/	/	/
Echc010	Blanc	/	/	/		Echc010	Blanc	/	/	/
n_1201	Species	m/z	RT	Intensity		n_2605	Species	m/z	RT	Intensity
Echc027	T.atacamensis	288.061	1.18	7070		Echc011	A.imbricata	389.218	8.22	9160
Echc012	H.annuus	288.061	1.18	2900		Echc012	H.annuus	389.218	8.18	448
Echc013	S.lycopersicum	/	/	/		Echc013	S.lycopersicum	/	/	/
Echc015	V.faba	/	/	/		Echc015	V.faba	/	/	/
Echc016	C.annuum	288.061	1.18	424		Echc016	C.annuum	/	/	/
Echc019	S.oleracea	288.061	1.21	643		Echc019	S.oleracea	/	/	/
Echc022	P.oleracea	288.061	1.16	3360		Echc022	P.oleracea	/	/	/
Echc030	P.sativum	288.061	1.11	4960		Echc030	P.sativum	/	/	/
Echc035	P.vulgaris	288.061	1.18	1040		Echc035	P.vulgaris	/	/	/
Echc040	B.vulgaris	288.061	1.16	1370		Echc040	B.vulgaris	/	/	/
Echc052	N.tabacum	288.06	1.14	10900		Echc052	N.tabacum	/	/	/
Echc060	Z.maize	288.061	1.19	1170		Echc060	Z.maize	/	/	/
Echc010	Blanc	/	/	/		Echc010	Blanc	/	/	/
n_0421	Species	m/z	RT	Intensity		p_2660	Species	m/z	RT	Intensity
Echc027	T.atacamensis	204.088	1.26	115000		Echc027	T.atacamensis	394.207	7	53600
Echc012	H.annuus	204.088	1.48	145		Echc012	H.annuus	394.207	7.25	25900
Echc013	S.lycopersicum	/	/	/		Echc013	S.lycopersicum	/	/	/
Echc015	V.faba	204.088	1.36	107		Echc015	V.faba	/	/	/
Echc016	C.annuum	204.089	1.33	114		Echc016	C.annuum	394.207	7.05	387
Echc019	S.oleracea	/	/	/		Echc019	S.oleracea	/	/	/
Echc022	P.oleracea	204.088	1.33	340		Echc022	P.oleracea	394.205	7.03	856
Echc030	P.sativum	/	/	/		Echc030	P.sativum	394.206	6.98	211
Echc035	P.vulgaris	/	/	/		Echc035	P.vulgaris	/	/	/
Echc040	B.vulgaris	204.088	1.34	117		Echc040	B.vulgaris	394.207	6.95	113
Echc052	N.tabacum	/	/	/		Echc052	N.tabacum	/	/	/
Echc060	Z.maize	/	/	/		Echc060	Z.maize	394.206	7.03	197
Echc010	Blanc	/	/	/		Echc010	Blanc	/	/	/

## Sheet: S7_O2PLS Model
Table S7_O2PLS Model
Component	R2X	R2X(cum)	Eigenvalue	R2	R2(cum)	Q2	Limit	Q2(cum)	R2Y	R2Y(cum)	EigenvalueY	Significance
Model		0,877			0,65			0,572		0,949
Predictive		0,407			0,647			0,572		0,949
P1	0,211	0,211	8,21	0,623	0,623	0,567	0,01	0,567	0,888	0,888	22,2	R1
P2	0,196	0,407	7,64	0,024	0,647	0,00509	0,01	0,572	0,0608	0,949	1,52	R1
Orthogonal in X (OPLS)		0,47			0,00295
O1	0,259	0,259	10,1	0,00101	0,00101							R1
O2	0,107	0,366	4,17	0,000976	0,00198							R1
O3	0,0662	0,432	2,58	0,000103	0,00209							R1
O4	0,0383	0,47	1,49	0,000861	0,00295							R1
